# Supplementary material for: The Rsm regulon of plant growth-promoting Pseudomonas fluorescens SS101: role of small RNAs in regulation of lipopeptide biosynthesis
Source: Microb Biotechnol. 2014 Dec 9;8(2):296–310. doi: 10.1111/1751-7915.12190 (PMC4353343; doi:10.1111/1751-7915.12190)
Supplement: Supplementary file 2 [file mbt20008-0296-sd2.xlsx]

## Sheet: Table S1-tRNA and rRNA in SS101
Locustag	Genes	Gene products
PflSS101_0115	tRNA-IIe
PflSS101_0116	tRNA-Ala
PflSS101_0198	tRNA-Arg
PflSS101_0331	tRNA-Thr
PflSS101_0347	tRNA-Phe
PflSS101_0544	tRNA-Leu
PflSS101_0545	tRNA-Leu
PflSS101_0685	tRNA-IIe
PflSS101_0686	tRNA-Ala
PflSS101_0723	tRNA-Met
PflSS101_0751	tRNA-Gln
PflSS101_0801	tRNA-Asn
PflSS101_0802	tRNA-Pro
PflSS101_0803	tRNA-Lys
PflSS101_0804	tRNA-Pro
PflSS101_0818	tRNA-Thr
PflSS101_1426	tRNA-Gly
PflSS101_1456	tRNA-Ser
PflSS101_1841	tRNA-Glu
PflSS101_1842	tRNA-Gly
PflSS101_1843	tRNA-Glu
PflSS101_1844	tRNA-Gly
PflSS101_1876	tRNA-Val
PflSS101_1877	tRNA-Asp
PflSS101_1878	tRNA-Val
PflSS101_1879	tRNA-Asp
PflSS101_1915	tRNA-IIe
PflSS101_1916	tRNA-Ala
PflSS101_2041	tRNA-Gly
PflSS101_2701	tRNA-Leu
PflSS101_2851	tRNA-Cys
PflSS101_3152	tRNA-Ser
PflSS101_3311	tRNA-His
PflSS101_3312	tRNA-Leu
PflSS101_3313	tRNA-His
PflSS101_3314	tRNA-Arg
PflSS101_3466	tRNA-Pro
PflSS101_3502	tRNA-Val
PflSS101_3508	tRNA-Asp
PflSS101_3509	tRNA-Asp
PflSS101_3510	tRNA-Val
PflSS101_3533	tRNA-Glu
PflSS101_3534	tRNA-Ala
PflSS101_3535	tRNA-Glu
PflSS101_3536	tRNA-Ala
PflSS101_3633	tRNA-Asn
PflSS101_4040	tRNA-Ser
PflSS101_4127	tRNA-Ala
PflSS101_4128	tRNA-IIe
PflSS101_4130	tRNA-Arg
PflSS101_4135	tRNA-Arg
PflSS101_4136	tRNA-Arg
PflSS101_4137	tRNA-Ser
PflSS101_4294	tRNA-Lys
PflSS101_4383	tRNA-Met
PflSS101_4384	tRNA-Met
PflSS101_4471	tRNA-Leu
PflSS101_4574	tRNA-Ala
PflSS101_4575	tRNA-IIe
PflSS101_4618	tRNA-Met
PflSS101_4619	tRNA-Leu
PflSS101_4892	tRNA-Trp
PflSS101_4893	tRNA-Thr
PflSS101_4894	tRNA-Gly
PflSS101_4895	tRNA-Tyr
PflSS101_4901	tRNA-Ala
PflSS101_4902	tRNA-IIe
PflSS101_4949	tRNA-Met
PflSS101_0114	rrsA	16S ribosomal RNA
PflSS101_0117	rrlA	23S ribosomal RNA
PflSS101_0118	rrfA	5S ribosomal RNA
PflSS101_0119	rrfB	5S ribosomal RNA
PflSS101_0684	rrsC	16S ribosomal RNA
PflSS101_0687	rrlC	23S ribosomal RNA
PflSS101_0688	rrfC	5S ribosomal RNA
PflSS101_1914	rrsD	16S ribosomal RNA
PflSS101_1917	rrlD	23S ribosomal RNA
PflSS101_1918	rrfD	5S ribosomal RNA
PflSS101_4125	rrfE	5S ribosomal RNA
PflSS101_4126	rrlE	23S ribosomal RNA
PflSS101_4129	rrsE	16S ribosomal RNA
PflSS101_4572	rrfF	5S ribosomal RNA
PflSS101_4573	rrlF	23S ribosomal RNA
PflSS101_4576	rrsF	16S ribosomal RNA
PflSS101_4899	rrfG	5S ribosomal RNA
PflSS101_4900	rrlG	23S ribosomal RNA
PflSS101_4903	rrsG	16S ribosomal RNA

## Sheet: Table S2-gacS array
Locustag	Genes	Gene descriptions	Fold change-gacS vs WT		P value-gacS vs WT	COG	COG designations
PflSS101_0018		conserved hypothetical protein	3.859	down	0.0002	X	Not in COGs
PflSS101_0029	dgoK	2-dehydro-3-deoxygalactonokinase	2.72908	up	0.000273	G	Carbohydrate transport and metabolism
PflSS101_0037		conserved hypothetical protein	20.3531	down	7.35e-06	S	Function unknown
PflSS101_0038		conserved hypothetical protein	15.5942	down	5.21e-06	S	Function unknown
PflSS101_0039		conserved domain protein	7.83038	down	1.64e-06	X	Not in COGs
PflSS101_0041	osmC	peroxiredoxin OsmC	12.9366	down	0.000124	O	Posttranslational modification, protein turnover, chaperones
PflSS101_0057	ctaC	cytochrome c oxidase, subunit II	4.96166	down	1.65e-06	C	Energy production and conversion
PflSS101_0070	katE	catalase HPII	37.4153	down	3.6e-06	P	Inorganic ion transport and metabolism
PflSS101_0088		conserved hypothetical protein	15.9191	down	7.19e-05	X	Not in COGs
PflSS101_0089		putative membrane protein, PF07043 family	18.3434	down	1.48e-05	X	Not in COGs
PflSS101_0090		inhibitor of vertebrate lysozyme family protein	12.5595	down	9.3e-05	X	Not in COGs
PflSS101_0106		conserved hypothetical protein	2.0914	up	0.000953	S	Function unknown
PflSS101_0110	pntAA	NAD_P transhydrogenase, alpha subunit part 1	2.75327	down	0.000516	C	Energy production and conversion
PflSS101_0112	gcdH	glutaryl-CoA dehydrogenase	2.07192	up	4.33e-05	I	Lipid transport and metabolism
PflSS101_0113		CoA-transferase, family III	2.54847	up	7.87e-07	C	Energy production and conversion
PflSS101_0138		sigma factor regulatory protein, FecR_PupR family	2.35083	up	0.000613	P	Inorganic ion transport and metabolism
PflSS101_0154		PF06097 family protein	2.81857	down	7.55e-06	S	Function unknown
PflSS101_0159		hemolysin secretion_activation protein, ShlB family	2.20909	down	0.000196	U	Intracellular trafficking and secretion
PflSS101_0160		adhesin_hemagglutinin, HecA family	2.42167	down	0.0005	X	Not in COGs
PflSS101_0171		putative lipoprotein	2.76417	down	6.64e-05	X	Not in COGs
PflSS101_0173		curli production assembly_transport component CsgG	4.56695	down	4.3e-05	M	Cell wall/membrane biogenesis
PflSS101_0189		conserved hypothetical protein	2.66308	down	0.00059	X	Not in COGs
PflSS101_0201		conserved hypothetical protein	4.8085	down	4.46e-05	X	Not in COGs
PflSS101_0202		conserved hypothetical protein	4.67784	down	0.00084	X	Not in COGs
PflSS101_0203		hypothetical protein	36.1935	down	2.53e-06	X	Not in COGs
PflSS101_0204		conserved hypothetical protein	36.7411	down	3.49e-05	X	Not in COGs
PflSS101_0205	rebB_1	RebB protein	110.132	down	1.38e-06	X	Not in COGs
PflSS101_0206	rebB_2	RebB protein	45.8075	down	2.97e-08	X	Not in COGs
PflSS101_0208	gabT	4-aminobutyrate transaminase	4.3019	up	1.01e-05	E	Amino acid transport and metabolism
PflSS101_0269	yghZ	L-glyceraldehyde 3-phosphate reductase YghZ	2.42451	up	0.000268	C	Energy production and conversion
PflSS101_0297		putative phospholipid-binding domain_LysM domain protein	8.96726	down	6.91e-05	S	Function unknown
PflSS101_0311		TonB-dependent outermembrane receptor	4.48274	up	0.000635	P	Inorganic ion transport and metabolism
PflSS101_0371	glnA	glutamine synthetase, type I	2.27162	up	2.6e-06	E	Amino acid transport and metabolism
PflSS101_0404		RNA methyltransferase, RsmE family	2.34476	up	7.58e-05	S	Function unknown
PflSS101_0406	tatB	twin arginine-targeting protein translocase TatB	2.23655	up	0.00017	U	Intracellular trafficking and secretion
PflSS101_0417	phaC	poly_3-hydroxyalkanoate synthase 2	2.57388	down	8.48e-06	I	Lipid transport and metabolism
PflSS101_0439	hemE	uroporphyrinogen decarboxylase	2.14081	up	0.000277	H	Coenzyme transport and metabolism
PflSS101_0543	fbpA	iron ABC transporter, periplasmic iron-binding protein	2.08833	up	0.00014	P	Inorganic ion transport and metabolism
PflSS101_0554		conserved hypothetical protein	4.83536	down	0.000916	X	Not in COGs
PflSS101_0582		conserved hypothetical protein	2.05201	up	0.000378	X	Not in COGs
PflSS101_0584		bacterioferritin family protein	12.5999	down	5.46e-06	P	Inorganic ion transport and metabolism
PflSS101_0605		PepSY-associated membrane protein	2.55249	up	4.18e-05	S	Function unknown
PflSS101_0606	oprC	TonB-dependent outermembrane copper receptor OprC	2.81784	up	8.93e-06	P	Inorganic ion transport and metabolism
PflSS101_0607		conserved hypothetical protein	2.54541	up	0.00014	X	Not in COGs
PflSS101_0635	yfhM	alpha-2-macroglobulin YfhM	2.49719	down	3.65e-06	R	General function prediction only
PflSS101_0646	pprB	two-component response regulator PprB	5.04516	down	2.6e-05	T	Translation
PflSS101_0648	tadD	Flp pilus assembly lipoprotein TadD	7.31806	down	2.16e-05	U	Intracellular trafficking and secretion
PflSS101_0651	tadA	Flp pilus assembly ATPase TadA	3.49568	down	0.00016	U	Intracellular trafficking and secretion
PflSS101_0652	tadZ	Flp pilus assembly protein TadZ	3.46898	down	0.000141	U	Intracellular trafficking and secretion
PflSS101_0653	rcpA	Flp pilus assembly protein, secretin RcpA	8.65415	down	2.79e-05	U	Intracellular trafficking and secretion
PflSS101_0655	flp	type IVb pilin Flp	85.4746	down	1.96e-06	U	Intracellular trafficking and secretion
PflSS101_0657		POTRA domain protein, ShlB-type	6.77879	down	1.55e-06	U	Intracellular trafficking and secretion
PflSS101_0660		oxidoreductase, short chain dehydrogenase/reductase family protein	6.7309	down	2.08e-05	I	Lipid transport and metabolism
PflSS101_0661		putative acetyl-CoA acetyltransferase	3.11643	down	0.000281	I	Lipid transport and metabolism
PflSS101_0668		conserved hypothetical protein	2.4908	up	0.000535	X	Not in COGs
PflSS101_0697		conserved hypothetical protein	6.30776	down	7.33e-06	X	Not in COGs
PflSS101_0717		transcriptional regulator, AraC family	2.89585	up	0.000804	K	Transcription
PflSS101_0760		lipid A 3-O-deacylase, PagL	2.59172	down	0.000553	X	Not in COGs
PflSS101_0810		hypothetical protein	2.41953	down	7.67e-06	X	Not in COGs
PflSS101_0832		TonB-dependent outermembrane receptor	2.74435	up	0.000426	P	Inorganic ion transport and metabolism
PflSS101_0842		conserved hypothetical protein	2.36238	down	0.000676	X	Not in COGs
PflSS101_0843	pfeA	TonB-dependent outermembrane ferric enterobactin receptor	2.87361	up	3.31e-05	P	Inorganic ion transport and metabolism
PflSS101_0849		outer membrane porin, OprD family	2.53447	down	0.000234	X	Not in COGs
PflSS101_0858		ABC transporter, ATP-binding protein	8.33276	up	3.4e-07	R	General function prediction only
PflSS101_0896	fagA	FagA protein	28.0235	up	1.22e-05	X	Not in COGs
PflSS101_0897	fumC_1	fumarate hydratase, class II	18.3334	up	0.000194	C	Energy production and conversion
PflSS101_0898		conserved hypothetical protein	34.8706	up	9.41e-07	X	Not in COGs
PflSS101_0899	sodA1	superoxide dismutase, Mn	26.7953	up	9.21e-05	P	Inorganic ion transport and metabolism
PflSS101_0904		putative sigma_54 modulation protein	2.39829	up	0.000559	J	Translation
PflSS101_0942		PF06980 family protein	3.86995	down	1.32e-05	X	Not in COGs
PflSS101_0943		PF07044 family protein	3.22682	down	6.93e-06	X	Not in COGs
PflSS101_1013		serine protease domain_outer membrane autotransporter domain protein	2.27712	down	4.52e-05	S	Function unknown
PflSS101_1043		TonB-dependent outermembrane receptor	2.47633	up	2.16e-05	P	Inorganic ion transport and metabolism
PflSS101_1046	hmgA	homogentisate 1,2-dioxygenase	4.02586	down	2.95e-05	Q	Secondary metabolites biosynthesis, transport and catabolism
PflSS101_1047	fahA	fumarylacetoacetase	5.12931	down	2.54e-05	Q	Secondary metabolites biosynthesis, transport and catabolism
PflSS101_1048	maiA	maleylacetoacetate isomerase	4.7068	down	0.000121	O	Posttranslational modification, protein turnover, chaperones
PflSS101_1061	fecA	TonB-dependent outermembrane ferric citrate receptor FecA	4.61992	up	0.000236	P	Inorganic ion transport and metabolism
PflSS101_1063	fecI	RNA polymerase sigma factor FecI	4.13963	up	0.000455	K	Transcription
PflSS101_1065		PepSY-associated TM helix domain protein	2.35096	up	0.000228	S	Function unknown
PflSS101_1072	hupN	DNA-binding protein HU, nu subunit	6.33341	down	0.000113	L	Replication, recombination and repair
PflSS101_1096	gcd	quinoprotein glucose dehydrogenase	4.44114	down	3.41e-05	G	Carbohydrate transport and metabolism
PflSS101_1100		siderophore-interacting protein family protein	2.07619	up	6.35e-05	P	Inorganic ion transport and metabolism
PflSS101_1123		response regulator	3.03617	down	0.000355	K	Transcription
PflSS101_1145	gltI	glutamate_aspartate ABC transporter, periplasmic glutamate/aspartate-binding protein GltI	2.00628	down	1.57e-05	E	Amino acid transport and metabolism
PflSS101_1157		antioxidant, AhpC_TSA family	2.33737	up	6.29e-05	O	Posttranslational modification, protein turnover, chaperones
PflSS101_1159	pyrC	dihydroorotase, homodimeric type	2.02065	up	8.85e-06	F	Nucleotide transport and metabolism
PflSS101_1168		RsmZ RNA	27.427	down	6.46e-06	X	Not in COGs
PflSS101_1173		hypothetical protein	2.09948	down	2.67e-06	X	Not in COGs
PflSS101_1186		conserved hypothetical protein	2.88513	down	0.000224	X	Not in COGs
PflSS101_1187		conserved hypothetical protein	3.244	down	0.000134	X	Not in COGs
PflSS101_1189		putative phage tail sheath protein	3.11598	down	0.000824	R	General function prediction only
PflSS101_1190		putative phage tail tube protein	2.72579	down	0.000127	R	General function prediction only
PflSS101_1218		putative xenobiotic reductase A	5.22526	down	0.000954	C	Energy production and conversion
PflSS101_1220	mdoD	glucans biosynthesis protein D	4.6861	up	2.72e-05	P	Inorganic ion transport and metabolism
PflSS101_1239		OmpA family lipoprotein	22.6743	down	2.05e-06	M	Cell wall/membrane biogenesis
PflSS101_1240		conserved hypothetical protein	22.8216	down	6.94e-06	X	Not in COGs
PflSS101_1245		conserved hypothetical protein	6.12512	down	5.68e-05	X	Not in COGs
PflSS101_1309	rpoS	RNA polymerase sigma factor RpoS	4.60051	down	1.27e-05	K	Transcription
PflSS101_1332	pdxH	pyridoxamine 5-phosphate oxidase	2.9976	up	0.000598	H	Coenzyme transport and metabolism
PflSS101_1359	moaA	molybdenum cofactor biosynthesis protein A	2.55134	up	6.78e-05	H	Coenzyme transport and metabolism
PflSS101_1402		LemA family protein	3.54441	down	0.000213	S	Function unknown
PflSS101_1403		PF04536 family protein	2.4059	down	0.000999	R	General function prediction only
PflSS101_1420		conserved hypothetical protein	3.67158	down	0.000232	S	Function unknown
PflSS101_1491		conserved hypothetical protein	40.8144	down	5.33e-07	X	Not in COGs
PflSS101_1492		conserved hypothetical protein	18.4504	down	0.000159	X	Not in COGs
PflSS101_1505	aphA_2	acetylpolyamine aminohydrolase	2.0162	up	1.23e-05	B	Chromatin structure and dynamics
PflSS101_1511		conserved hypothetical protein	2.93023	down	0.000104	X	Not in COGs
PflSS101_1519		transcriptional regulator, LysR family	12.0468	down	9.36e-06	K	Transcription
PflSS101_1522		putative thiamine pyrophosphate enzyme	4.41264	up	0.000771	E	Amino acid transport and metabolism
PflSS101_1544		conserved hypothetical protein	2.23648	down	6.41e-05	X	Not in COGs
PflSS101_1554		LamB_YcsF family protein	4.25596	down	1.09e-05	R	General function prediction only
PflSS101_1555		allophanate hydrolase subunit 1	3.56032	down	0.000435	E	Amino acid transport and metabolism
PflSS101_1567		conserved hypothetical protein	3.35724	down	7.93e-05	X	Not in COGs
PflSS101_1588	sthA	soluble pyridine nucleotide transhydrogenase	2.10063	up	4.94e-05	C	Energy production and conversion
PflSS101_1603		putative anti-anti-sigma factor	2.93725	up	7.02e-05	T	Translation
PflSS101_1607		conserved hypothetical protein	4.11054	down	4.57e-05	X	Not in COGs
PflSS101_1611		conserved hypothetical protein	4.038	down	6.2e-05	L	Replication, recombination and repair
PflSS101_1634		putative proline imino peptidase	3.36934	down	0.000404	R	General function prediction only
PflSS101_1635	psoR	LuxR family transcriptional regulatory protein PsoR	3.88794	down	5.89e-05	T	Translation
PflSS101_1641		putative oligopeptide_dipeptide ABC transporter, periplasmic oligopeptide/dipeptide-binding protein	4.83947	down	0.000134	E	Amino acid transport and metabolism
PflSS101_1649	pheA	P-protein	2.08354	up	0.000521	E	Amino acid transport and metabolism
PflSS101_1663	wbjB	trifunctional UDP-D-GlcNAc 4,6-dehydratase/5-epimerase/3-epimerase WbjB	3.63122	down	2.78e-06	M	Cell wall/membrane biogenesis
PflSS101_1664	wbjC	UDP-2-acetamido-2,6-dideoxy-L-lyxo-4-hexulose 4-reductase WbjC	3.2487	down	1.41e-05	M	Cell wall/membrane biogenesis
PflSS101_1665	wbjD	UDP-2-acetamido-2,6-dideoxy-L-talose 2-epimerase WbjD	2.21165	down	0.000129	M	Cell wall/membrane biogenesis
PflSS101_1669	hbd	3-hydroxybutyryl-CoA dehydrogenase	2.09228	down	0.000134	I	Lipid transport and metabolism
PflSS101_1671	wbpM	nucleotide sugar epimerase_dehydratase WbpM	2.47216	down	0.000154	M	Cell wall/membrane biogenesis
PflSS101_1677		competence protein ComEA helix-hairpin-helix repeat protein	17.8911	down	4.85e-06	L	Replication, recombination and repair
PflSS101_1704		efflux ABC transporter, permease protein	3.14603	up	1.34e-05	Q	Secondary metabolites biosynthesis, transport and catabolism
PflSS101_1705		efflux ABC transporter, ATP-binding protein	3.14608	up	4.28e-05	Q	Secondary metabolites biosynthesis, transport and catabolism
PflSS101_1708		ErfK_YbiS_YcfS_YnhG family protein	2.00602	up	0.000556	S	Function unknown
PflSS101_1746		conserved hypothetical protein	4.12733	down	7.75e-05	X	Not in COGs
PflSS101_1747		conserved hypothetical protein	3.4543	down	0.000686	S	Function unknown
PflSS101_1748		PF05957 family protein	5.0311	down	2.13e-05	S	Function unknown
PflSS101_1760	ccmA	heme ABC exporter, ATP-binding protein CcmA	2.24557	up	0.000771	O	Posttranslational modification, protein turnover, chaperones
PflSS101_1794		ABC transporter, substrate-binding protein, QAT family	2.30355	up	0.000321	E	Amino acid transport and metabolism
PflSS101_1802	sucA	2-oxoglutarate dehydrogenase, E1 component	2.12832	up	1.89e-06	C	Energy production and conversion
PflSS101_1803	sucB	dihydrolipoyllysine-residue succinyltransferase, E2 component of oxoglutarate dehydrogenase (succinyl-transferring) complex	2.09909	up	4.06e-05	C	Energy production and conversion
PflSS101_1804	lpdA	dihydrolipoyl dehydrogenase	2.13765	up	8.44e-06	C	Energy production and conversion
PflSS101_1809		putative lipoprotein	5.88135	down	3.38e-06	X	Not in COGs
PflSS101_1812	htpG	chaperone protein HtpG	2.31219	down	0.000323	O	Posttranslational modification, protein turnover, chaperones
PflSS101_1846		periplasmic putrescine-binding protein	14.5062	down	6.78e-05	E	Amino acid transport and metabolism
PflSS101_1847		conserved hypothetical protein	10.0985	down	1.13e-06	X	Not in COGs
PflSS101_1851		putative dipeptidase	14.5363	down	1.01e-05	E	Amino acid transport and metabolism
PflSS101_1863	fadE_1	acyl-CoA dehydrogenase	5.36671	down	4.33e-05	I	Lipid transport and metabolism
PflSS101_1880		conserved hypothetical protein	6.47677	down	4.39e-06	P	Inorganic ion transport and metabolism
PflSS101_1881		conserved hypothetical protein	9.28635	down	3.74e-05	X	Not in COGs
PflSS101_1893		putative ABC transporter, periplasmic substrate-binding protein	2.841	down	0.000382	P	Inorganic ion transport and metabolism
PflSS101_1896		cation ABC transporter, MZT family, permease protein	2.08961	up	0.000237	P	Inorganic ion transport and metabolism
PflSS101_1898		cation ABC transporter, MZT family, periplasmic cation-binding protein	2.63202	up	2.51e-05	P	Inorganic ion transport and metabolism
PflSS101_1901		conserved hypothetical protein	2.71533	up	4.28e-05	X	Not in COGs
PflSS101_1921		conserved hypothetical protein	3.95391	down	0.000481	S	Function unknown
PflSS101_1922	fcuA	TonB-dependent outermembrane ferrichrome receptor FcuA	18.1036	up	0.000103	P	Inorganic ion transport and metabolism
PflSS101_1946		glycosyl hydrolase, family 15	2.97459	down	0.000142	G	Carbohydrate transport and metabolism
PflSS101_1961	codA	cytosine deaminase	2.50146	down	0.000146	F	Nucleotide transport and metabolism
PflSS101_1999		acetyl-CoA acetyltransferase	2.43846	up	0.000746	I	Lipid transport and metabolism
PflSS101_2000		3-oxoacid CoA-transferase, B subunit	2.03659	up	2.02e-05	I	Lipid transport and metabolism
PflSS101_2013		conserved hypothetical protein	7.5193	down	0.000263	S	Function unknown
PflSS101_2016		sensory box transcriptional regulator, LuxR family	3.27623	down	0.000696	T	Translation
PflSS101_2017		conserved hypothetical protein	8.46941	down	0.000117	X	Not in COGs
PflSS101_2059		short chain dehydrogenase_reductase family protein	10.458	down	0.000386	I	Lipid transport and metabolism
PflSS101_2061		conserved hypothetical protein	9.98265	down	9.16e-07	X	Not in COGs
PflSS101_2063		oxidoreductase, short chain dehydrogenase/reductase family	4.50761	down	0.000242	R	General function prediction only
PflSS101_2064		PF06884 family protein	9.50251	down	0.000162	X	Not in COGs
PflSS101_2082		putative manganese-dependent catalase	2.09041	down	5.4e-05	P	Inorganic ion transport and metabolism
PflSS101_2094		conserved domain protein	3.25393	down	0.000675	X	Not in COGs
PflSS101_2097	nucA	endonuclease NucA	13.4391	down	4.5e-06	F	Nucleotide transport and metabolism
PflSS101_2102		conserved hypothetical protein	3.50511	down	0.000139	X	Not in COGs
PflSS101_2103		cytochrome c family protein	2.33539	down	4.35e-05	C	Energy production and conversion
PflSS101_2104		putative isoquinoline 1-oxidoreductase, beta subunit	2.50651	down	4.32e-05	C	Energy production and conversion
PflSS101_2110		sigma factor regulatory protein, FecR_PupR family	2.70072	up	0.000855	P	Inorganic ion transport and metabolism
PflSS101_2132		conserved hypothetical protein	2.75974	down	0.00083	X	Not in COGs
PflSS101_2149		glutathione S-transferase domain protein	5.73973	down	0.00043	O	Posttranslational modification, protein turnover, chaperones
PflSS101_2170		ThiJ_PfpI family protein	2.07811	up	0.000237	R	General function prediction only
PflSS101_2177		sensory box transcriptional regulator, LuxR family	8.52451	down	2.15e-06	T	Translation
PflSS101_2178		thiolase domain protein	5.07672	down	0.000281	I	Lipid transport and metabolism
PflSS101_2180		transporter, major facilitator family	4.16957	down	0.0004	P	Inorganic ion transport and metabolism
PflSS101_2186		outer membrane transport barrel	8.3305	down	0.000216	S	Function unknown
PflSS101_2187	massB	non-ribosomal peptide synthetase MassB	5.92831	down	0.000141	Q	Secondary metabolites biosynthesis, transport and catabolism
PflSS101_2188	massC	non-ribosomal peptide synthetase MassC	5.19288	down	3.47e-05	Q	Secondary metabolites biosynthesis, transport and catabolism
PflSS101_2190		efflux ABC transporter, permease_ATP-binding protein	2.0305	down	0.000672	V	Defense mechanisms
PflSS101_2191		transcriptional regulator, LuxR family	9.36383	down	5.54e-05	T	Translation
PflSS101_2195	alkG	rubredoxin 2	46.3408	down	2.83e-06	C	Energy production and conversion
PflSS101_2196		AP endonuclease, family 2	77.7637	down	1.41e-06	G	Carbohydrate transport and metabolism
PflSS101_2197		translocator protein, LysE family	3.35665	down	6.61e-05	E	Amino acid transport and metabolism
PflSS101_2216		conserved hypothetical protein	25.0954	up	2.41e-05	X	Not in COGs
PflSS101_2232		putative membrane-bound lytic murein transglycosylase	2.62072	up	0.000553	M	Cell wall/membrane biogenesis
PflSS101_2244	poxB	pyruvate dehydrogenase cytochrome	4.79149	down	0.000285	E	Amino acid transport and metabolism
PflSS101_2248		conserved hypothetical protein	4.70997	down	0.000517	X	Not in COGs
PflSS101_2282	praB	protein activator of alkane oxidation PraB	9.94506	down	1.97e-06	X	Not in COGs
PflSS101_2355	proP	osmosensory proline_glycine betaine transporter ProP	8.89778	down	0.000335	G	Carbohydrate transport and metabolism
PflSS101_2376		conserved hypothetical protein	19.4239	down	2.36e-05	X	Not in COGs
PflSS101_2379		conserved hypothetical protein	5.44881	down	0.000159	S	Function unknown
PflSS101_2397	acrB	acriflavine resistance protein B	3.15254	down	0.00065	V	Defense mechanisms
PflSS101_2398	acrA	acriflavine resistance protein A	5.15605	down	6.35e-05	M	Cell wall/membrane biogenesis
PflSS101_2408		conserved hypothetical protein	3.00467	down	5.1e-05	X	Not in COGs
PflSS101_2432		conserved hypothetical protein	2.76876	up	0.000131	X	Not in COGs
PflSS101_2433		transcriptional regulator, GntR family/aminotransferase, classes I and II	3.23932	up	6.43e-05	K	Transcription
PflSS101_2434	ccoG_1	cytochrome c oxidase accessory protein CcoG	4.13396	up	0.00045	C	Energy production and conversion
PflSS101_2435		conserved hypothetical protein	4.62152	down	0.000526	X	Not in COGs
PflSS101_2466		ribonucleoside-diphosphate reductase, beta subunit	2.30824	up	0.000622	F	Nucleotide transport and metabolism
PflSS101_2487		flavin reductase	4.93489	up	9.09e-06	I	Lipid transport and metabolism
PflSS101_2492		methyltransferase domain protein	3.63984	down	0.000217	H	Coenzyme transport and metabolism
PflSS101_2496	ligD	DNA ligase D	3.10291	down	0.000552	L	Replication, recombination and repair
PflSS101_2504	efeB	heme-dependent peroxidase_deferrochelatase EfeB	2.21855	up	1.61e-05	P	Inorganic ion transport and metabolism
PflSS101_2537	xylY	toluate 1,2-dioxygenase subunit beta	6.50699	up	0.00054	Q	Secondary metabolites biosynthesis, transport and catabolism
PflSS101_2540		ATP-dependent DNA helicase, RecQ family domain/UvrD/Rep domain protein	8.7316	down	2.69e-05	L	Replication, recombination and repair
PflSS101_2560	aprA	extracellular alkaline metalloprotease AprA	44.4919	down	1.34e-05	X	Not in COGs
PflSS101_2561		protease inhibitor Inh	4.84376	down	6.46e-05	X	Not in COGs
PflSS101_2563	aprE	membrane fusion protein	4.06205	down	0.000164	V	Defense mechanisms
PflSS101_2564	aprF	outer membrane protein	4.58756	down	0.000166	M	Cell wall/membrane biogenesis
PflSS101_2565	pspA	serine protease A	5.63403	down	1.3e-05	S	Function unknown
PflSS101_2566	pspB	serine protease B	20.4295	down	1.19e-06	S	Function unknown
PflSS101_2567		triacylglycerol lipase	5.43372	down	2.31e-05	X	Not in COGs
PflSS101_2574		conserved hypothetical protein	15.3607	down	3.06e-05	X	Not in COGs
PflSS101_2598		formyl transferase domain_enoyl-CoA hydratase/isomerase family protein	37.8198	down	1.08e-06	J	Translation
PflSS101_2599		conserved hypothetical protein	7.11577	down	2.21e-05	F	Nucleotide transport and metabolism
PflSS101_2600		conserved hypothetical protein	10.9025	down	1.04e-06	X	Not in COGs
PflSS101_2620	fadB1x	enoyl-coa hydratase FadB1x	2.28696	up	0.000172	I	Lipid transport and metabolism
PflSS101_2621	acdA	acyl-CoA dehydrogenase	2.50833	up	2.06e-06	I	Lipid transport and metabolism
PflSS101_2622		acetyl-CoA C-acetyltransferase	2.44937	up	2.52e-05	I	Lipid transport and metabolism
PflSS101_2638		putative lipoprotein	4.1803	down	0.000764	X	Not in COGs
PflSS101_2664	gloA	lactoylglutathione lyase	3.32847	up	0.00015	E	Amino acid transport and metabolism
PflSS101_2666	ahpC	alkyl hydroperoxide reductase, C subunit	2.04961	up	0.000322	O	Posttranslational modification, protein turnover, chaperones
PflSS101_2687		transport protein, AzlD family	2.28824	up	0.000155	S	Function unknown
PflSS101_2705		conserved hypothetical protein	4.65843	down	6.66e-06	X	Not in COGs
PflSS101_2716		conserved hypothetical protein	6.36887	down	0.000172	X	Not in COGs
PflSS101_2717		conserved hypothetical protein	12.305	down	5.44e-06	R	General function prediction only
PflSS101_2731		conserved hypothetical protein	3.46957	down	9.39e-05	X	Not in COGs
PflSS101_2747		conserved domain protein	3.01107	down	0.000186	X	Not in COGs
PflSS101_2776		putative lipoprotein	2.81869	down	0.000816	X	Not in COGs
PflSS101_2785		hypothetical protein	10.1239	down	0.000403	X	Not in COGs
PflSS101_2800		conserved hypothetical protein	5.67236	down	0.000152	X	Not in COGs
PflSS101_2808		conserved hypothetical protein	3.48095	down	0.000277	X	Not in COGs
PflSS101_2811		conserved hypothetical protein	7.45268	down	0.000291	X	Not in COGs
PflSS101_2812		adhesin_hemagglutinin, HecA family	11.1006	down	1.03e-06	S	Function unknown
PflSS101_2813		hemolysin secretion_activation protein, ShlB family	5.92865	down	9.12e-07	U	Intracellular trafficking and secretion
PflSS101_2820	pstS2	phosphate ABC transporter, phosphate-binding protein PstS2	4.93005	up	0.000344	P	Inorganic ion transport and metabolism
PflSS101_2834		isochorismatase family protein	3.44189	up	0.000988	Q	Secondary metabolites biosynthesis, transport and catabolism
PflSS101_2840	yveA	aspartate_proton symporter YveA	2.44008	down	0.000138	E	Amino acid transport and metabolism
PflSS101_2841		proline racemase family protein	3.18902	down	0.000517	E	Amino acid transport and metabolism
PflSS101_2849		hypothetical protein	4.93257	down	4.82e-05	X	Not in COGs
PflSS101_2850		META domain protein	3.96825	down	0.00035	O	Posttranslational modification, protein turnover, chaperones
PflSS101_2869	glgA	starch synthase	18.9067	down	1.3e-05	G	Carbohydrate transport and metabolism
PflSS101_2870	treZ	4-alpha-D-1-4-alpha-D-glucano_trehalose trehalohydrolase	11.2874	down	0.000118	G	Carbohydrate transport and metabolism
PflSS101_2871	malQ	4-alpha-glucanotransferase	12.82	down	4.59e-07	G	Carbohydrate transport and metabolism
PflSS101_2872	treY	1-4-alpha-D-glucan 1-alpha-D-glucosylmutase	5.32725	down	9.99e-06	G	Carbohydrate transport and metabolism
PflSS101_2873		conserved hypothetical protein	3.2372	down	9.76e-06	X	Not in COGs
PflSS101_2874	glgX	glycogen debranching enzyme GlgX	6.43147	down	0.000221	G	Carbohydrate transport and metabolism
PflSS101_2875		conserved hypothetical protein	2.26235	down	0.000242	I	Lipid transport and metabolism
PflSS101_2879		N-acetylglucosaminylphosphatidylinositol deacetylase family protein	14.0544	down	8.37e-05	S	Function unknown
PflSS101_2880		TonB-dependent outermembrane receptor	15.0723	up	9.6e-05	P	Inorganic ion transport and metabolism
PflSS101_2892		PF03235 family protein	13.202	down	0.000129	X	Not in COGs
PflSS101_2908		conserved hypothetical protein	17.5134	down	0.000129	S	Function unknown
PflSS101_2909		L-sorbosone dehydrogenase	9.04202	down	1.28e-05	G	Carbohydrate transport and metabolism
PflSS101_2915		TonB-dependent outermembrane receptor	2.01191	up	2.98e-06	P	Inorganic ion transport and metabolism
PflSS101_2916		ABC transporter, substrate-binding protein, QAT family	3.45544	down	0.000609	E	Amino acid transport and metabolism
PflSS101_2920		conserved hypothetical protein	16.0971	down	0.00044	X	Not in COGs
PflSS101_2945		conserved hypothetical protein	7.38987	down	0.000149	X	Not in COGs
PflSS101_2966		conserved hypothetical protein	4.53444	down	0.000325	X	Not in COGs
PflSS101_2967		putative lipoprotein	35.9883	down	3.19e-06	S	Function unknown
PflSS101_2968	yhbO	stress response protein YhbO	15.8977	down	7.97e-05	R	General function prediction only
PflSS101_2969		hypothetical protein	4.85345	down	3.63e-05	X	Not in COGs
PflSS101_2970		hemerythrin HHE cation binding domain protein	18.1509	down	0.000112	X	Not in COGs
PflSS101_2997		conserved hypothetical protein	2.89192	down	0.000262	X	Not in COGs
PflSS101_3049		conserved hypothetical protein	2.25878	up	0.000178	S	Function unknown
PflSS101_3128		hypothetical protein	2.30716	up	0.000212	X	Not in COGs
PflSS101_3136		putative S-hydroxymethyl_glutathione dehydrogenase	3.45403	down	9.54e-05	E	Amino acid transport and metabolism
PflSS101_3139		conserved hypothetical protein	6.85011	down	0.000302	X	Not in COGs
PflSS101_3159		transport energizing protein, ExbD_TolR family	2.00057	up	0.000307	U	Intracellular trafficking and secretion
PflSS101_3160		transporter, MotA_TolQ_ExbB proton channel family	2.09511	up	0.000662	U	Intracellular trafficking and secretion
PflSS101_3171	wrbA	NAD_P_H_quinone oxidoreductase, type IV	2.79751	up	7.7e-05	R	General function prediction only
PflSS101_3195		cold shock domain protein CspD	7.39235	down	6.69e-07	K	Transcription
PflSS101_3219	higB2	toxin HigB2	2.53882	up	0.000562	X	Not in COGs
PflSS101_3221		conserved hypothetical protein	32.6242	down	1.42e-06	X	Not in COGs
PflSS101_3223		conserved hypothetical protein	7.11298	down	0.000374	X	Not in COGs
PflSS101_3224		conserved hypothetical protein	15.684	down	3.11e-06	X	Not in COGs
PflSS101_3225		hypothetical protein	5.4458	down	0.000145	X	Not in COGs
PflSS101_3282		putative type I pilus usher pathway chaperone CsuC	5.29384	down	0.000365	N	Cell motility
PflSS101_3284		putative type I pilus protein CsuA_B	10.0337	down	5.01e-06	S	Function unknown
PflSS101_3286		putative type I pilus protein CsuA_B	3.48024	down	0.000287	S	Function unknown
PflSS101_3355	hisJ2	histidine ABC transporter, periplasmic histidine-binding protein HisJ	2.0433	down	0.000209	E	Amino acid transport and metabolism
PflSS101_3385		putative lipoprotein	2.02706	down	8.95e-05	X	Not in COGs
PflSS101_3395	massA	non-ribosomal peptide synthetase MassA	12.4309	down	2.04e-05	Q	Secondary metabolites biosynthesis, transport and catabolism
PflSS101_3396		transcriptional regulator, LuxR family	43.4688	down	5.77e-07	T	Translation
PflSS101_3398		efflux transporter, outer membrane factor lipoprotein, NodT family	18.517	down	7.72e-06	M	Cell wall/membrane biogenesis
PflSS101_3432		oxidoreductase, aldo_keto reductase family	13.8255	down	1.48e-05	C	Energy production and conversion
PflSS101_3475		conserved hypothetical protein	2.51109	down	4.13e-05	X	Not in COGs
PflSS101_3480	rihA	pyrimidine-specific ribonucleoside hydrolase RihA	3.22045	down	9.86e-05	F	Nucleotide transport and metabolism
PflSS101_3499	pcp	pyroglutamyl-peptidase I	3.72047	down	0.000623	O	Posttranslational modification, protein turnover, chaperones
PflSS101_3501		putative membrane protein, PF006149 family	3.62716	down	1.17e-05	S	Function unknown
PflSS101_3526	leuC	3-isopropylmalate dehydratase, large subunit	2.61932	up	0.000172	E	Amino acid transport and metabolism
PflSS101_3546		thermolysin metallopeptidase family protein	5.35512	down	3.36e-05	E	Amino acid transport and metabolism
PflSS101_3559		oxidoreductase, GMC family	4.55245	down	0.000753	E	Amino acid transport and metabolism
PflSS101_3590		cupin domain protein	2.11778	up	0.000431	G	Carbohydrate transport and metabolism
PflSS101_3591		RNA polymerase sigma factor, sigma-70 family	2.78909	up	4.25e-06	K	Transcription
PflSS101_3595		putative GABA permease	2.66911	up	0.000806	E	Amino acid transport and metabolism
PflSS101_3606	chiC	chitinase	13.7664	down	5.34e-05	G	Carbohydrate transport and metabolism
PflSS101_3607		chitin binding domain protein	10.9955	down	0.000205	S	Function unknown
PflSS101_3637		TENA_THI-4 family protein	2.65375	down	1.82e-06	H	Coenzyme transport and metabolism
PflSS101_3649	asnB	asparagine synthase glutamine-hydrolyzing	4.34963	down	0.000374	E	Amino acid transport and metabolism
PflSS101_3650		GNAT-family acetyltransferase TIGR03103	4.0991	down	4.89e-06	M	Cell wall/membrane biogenesis
PflSS101_3651		hydrolase, peptidase M42 family	5.57309	down	0.000152	G	Carbohydrate transport and metabolism
PflSS101_3655		conserved hypothetical protein	11.649	down	1.29e-05	X	Not in COGs
PflSS101_3658		conserved hypothetical protein	5.92	down	9.81e-05	X	Not in COGs
PflSS101_3662		conserved hypothetical protein	25.6543	down	9.55e-06	X	Not in COGs
PflSS101_3712	pvdS	RNA polymerase sigma-70 factor, ECF subfamily, PvdS	15.0675	up	4.22e-06	K	Transcription
PflSS101_3741	flhF	flagellar biosynthesis protein FlhF	2.00786	up	0.000755	N	Cell motility
PflSS101_3761		response regulator	2.62	down	8.82e-05	T	Translation
PflSS101_3762		putative anti-anti-sigma factor	16.2758	down	7.44e-05	T	Translation
PflSS101_3770	fleS	sensory box histidine kinase FleS	2.29036	up	0.0003	T	Translation
PflSS101_3798		sensory box histidine kinase_response regulator	3.05496	up	0.000129	E	Amino acid transport and metabolism
PflSS101_3802		conserved hypothetical protein	5.06766	down	1.89e-05	X	Not in COGs
PflSS101_3840	speB	agmatinase	3.75499	up	7.22e-05	E	Amino acid transport and metabolism
PflSS101_3854		conserved hypothetical protein	7.52159	down	2.19e-05	X	Not in COGs
PflSS101_3883	ccoO_1	cytochrome c oxidase, cbb3-type, subunit II	2.03274	up	2.23e-05	C	Energy production and conversion
PflSS101_3894		copper-exporting ATPase	2.39749	up	9.15e-05	P	Inorganic ion transport and metabolism
PflSS101_3909		conserved hypothetical protein	4.50727	down	0.000108	X	Not in COGs
PflSS101_3923		hypothetical protein	4.37115	down	0.000162	X	Not in COGs
PflSS101_3924		hypothetical protein	8.51424	down	1.16e-06	X	Not in COGs
PflSS101_3925		conserved hypothetical protein	9.4046	down	1.15e-06	P	Inorganic ion transport and metabolism
PflSS101_3957	sigX	RNA polymerase sigma factor, ECF subfamily, SigX	2.45991	down	5.84e-05	K	Transcription
PflSS101_3967		ThiF_MoeB family protein	7.97024	down	4.71e-06	H	Coenzyme transport and metabolism
PflSS101_3968		putative cysteine synthase	5.33772	down	0.000554	E	Amino acid transport and metabolism
PflSS101_3969		putative serine O-acetyltransferase	4.3968	down	0.000331	E	Amino acid transport and metabolism
PflSS101_3970		threonyl_alanyl tRNA synthetase	3.21799	down	0.000471	R	General function prediction only
PflSS101_4001		conserved hypothetical protein	5.82257	down	0.000106	X	Not in COGs
PflSS101_4010	rocR	response regulator RocR	2.47096	down	0.000732	T	Translation
PflSS101_4072		conserved hypothetical protein	23.3229	down	6.79e-07	X	Not in COGs
PflSS101_4073		conserved hypothetical protein	19.033	down	9.77e-08	X	Not in COGs
PflSS101_4074		conserved hypothetical protein	14.8038	down	4.51e-06	X	Not in COGs
PflSS101_4112		ribonucleoside-diphosphate reductase, alpha subunit	2.75292	up	3.49e-06	F	Nucleotide transport and metabolism
PflSS101_4131		hypothetical protein	10.0323	down	0.000296	X	Not in COGs
PflSS101_4143	ribH_2	6,7-dimethyl-8-ribityllumazine synthase	2.69757	up	0.000181	H	Coenzyme transport and metabolism
PflSS101_4181		conserved hypothetical protein	2.5352	up	0.000764	X	Not in COGs
PflSS101_4182		glycerophosphodiester phosphodiesterase family protein	2.09419	down	0.000111	C	Energy production and conversion
PflSS101_4215		CsbD-like family protein	19.961	down	2.51e-05	X	Not in COGs
PflSS101_4221		TIGR02884 family protein	33.5714	down	8.37e-06	X	Not in COGs
PflSS101_4244		conserved hypothetical protein	2.00701	up	0.00023	S	Function unknown
PflSS101_4273	gcvP	glycine dehydrogenase	2.12382	up	2.06e-05	E	Amino acid transport and metabolism
PflSS101_4274	tdcG	L-serine ammonia-lyase TdcG	2.17197	up	3.77e-05	E	Amino acid transport and metabolism
PflSS101_4276	tapB	temperature acclimation protein B	2.28069	down	0.000343	K	Transcription
PflSS101_4310		DNA-binding stress protein, Dps family	2.21953	up	3.8e-05	P	Inorganic ion transport and metabolism
PflSS101_4326		glycosyltransferase, group 1 family	4.26425	down	2.83e-06	M	Cell wall/membrane biogenesis
PflSS101_4330	mvaT	transcriptional regulator MvaT	2.2538	down	0.000279	X	Not in COGs
PflSS101_4338		conserved hypothetical protein	8.12306	down	0.000154	X	Not in COGs
PflSS101_4356		RNA polymerase sigma-70 factor, ECF family	4.24457	up	0.00015	K	Transcription
PflSS101_4358	phuR	TonB-dependent outermembrane heme receptor PhuR	17.9125	up	2.62e-05	P	Inorganic ion transport and metabolism
PflSS101_4359	hemO	heme oxygenase HemO	8.48097	up	1.66e-05	P	Inorganic ion transport and metabolism
PflSS101_4361		methyl-accepting chemotaxis protein	3.2285	up	0.000256	N	Cell motility
PflSS101_4365		PF07433 family protein	2.03346	up	0.000819	S	Function unknown
PflSS101_4390		conserved hypothetical protein	6.53545	down	0.00022	X	Not in COGs
PflSS101_4425	mltF	membrane-bound lytic murein transglycosylase F	2.71234	up	4.27e-06	M	Cell wall/membrane biogenesis
PflSS101_4443		hydrolase, carbon-nitrogen family	3.50459	up	1.32e-05	R	General function prediction only
PflSS101_4444		aminotransferase YbdL	3.26525	up	6.9e-05	E	Amino acid transport and metabolism
PflSS101_4492	cyoE_3	protoheme IX farnesyltransferase	2.15899	up	0.000781	O	Posttranslational modification, protein turnover, chaperones
PflSS101_4493	cyoD_2	cytochrome o ubiquinol oxidase, subunit IV	2.35502	up	4.89e-05	C	Energy production and conversion
PflSS101_4494	cyoC_2	cytochrome o ubiquinol oxidase, subunit III	2.32807	up	2.03e-05	C	Energy production and conversion
PflSS101_4495	cyoB_2	cytochrome o ubiquinol oxidase, subunit I	2.28606	up	2.71e-06	C	Energy production and conversion
PflSS101_4528	rplU	ribosomal protein L21	2.08931	down	1.26e-05	J	Translation
PflSS101_4531		conserved hypothetical protein	3.99748	up	0.000105	X	Not in COGs
PflSS101_4588		conserved hypothetical protein	4.95418	down	0.000554	K	Transcription
PflSS101_4589		PrrF1 RNA	6.05331	up	0.000153	X	Not in COGs
PflSS101_4590	phuV	#N/A	2.78749	up	0.000121	P	Inorganic ion transport and metabolism
PflSS101_4592	phuT	hemin ABC transporter, periplasmic hemin-binding protein PhuT	3.11605	up	0.000166	P	Inorganic ion transport and metabolism
PflSS101_4608		PF05359 family protein	2.48993	down	9.93e-05	M	Cell wall/membrane biogenesis
PflSS101_4609		putative phospholipid-binding domain protein	40.9094	down	3.12e-06	R	General function prediction only
PflSS101_4644		conserved hypothetical protein	17.1441	down	1.43e-05	X	Not in COGs
PflSS101_4655		DEAD_DEAH box helicase domain protein	9.14993	down	0.000781	R	General function prediction only
PflSS101_4656		conserved hypothetical protein	12.916	down	0.000393	X	Not in COGs
PflSS101_4667		conserved hypothetical protein	8.67554	down	1.74e-05	X	Not in COGs
PflSS101_4673		conserved hypothetical protein	3.71137	down	0.000321	X	Not in COGs
PflSS101_4676		conserved hypothetical protein	5.96253	down	4.09e-05	X	Not in COGs
PflSS101_4698		molybdopterin dehydrogenase, FAD-binding protein	7.43488	down	0.000154	C	Energy production and conversion
PflSS101_4707	hasAp	heme acquisition protein HasAp	19.5616	up	2.73e-05	X	Not in COGs
PflSS101_4708	hasR	TonB-dependent outermembrane heme receptor HasR	2.88593	up	2.55e-05	P	Inorganic ion transport and metabolism
PflSS101_4721	tesB	acyl-CoA thioesterase II	2.90983	up	0.000538	I	Lipid transport and metabolism
PflSS101_4756		conserved hypothetical protein	3.14819	down	3.75e-05	X	Not in COGs
PflSS101_4781		MaoC-like protein	4.97951	down	1.84e-05	I	Lipid transport and metabolism
PflSS101_4789		aldehyde dehydrogenase	2.26505	down	9.25e-06	C	Energy production and conversion
PflSS101_4801		glutathionylspermidine synthase family protein	4.31367	down	0.000164	E	Amino acid transport and metabolism
PflSS101_4802		putative lipoprotein	4.57256	down	2.99e-05	S	Function unknown
PflSS101_4803		putative membrane protein repeat, PF03994 family	6.45637	down	1.25e-05	S	Function unknown
PflSS101_4804		conserved hypothetical protein	4.7281	down	0.000207	X	Not in COGs
PflSS101_4808		conserved hypothetical protein	2.93394	down	0.000865	S	Function unknown
PflSS101_4834	oprG	outer membrane protein OprG	2.28444	up	9.77e-05	M	Cell wall/membrane biogenesis
PflSS101_4837		PF01904 family protein	3.93766	down	0.000622	S	Function unknown
PflSS101_4845	tam	trans-aconitate 2-methyltransferase	2.72304	up	0.000229	R	General function prediction only
PflSS101_4868	rpsQ	30S ribosomal protein S17	2.04439	down	0.000959	J	Translation
PflSS101_4869	rpmC	ribosomal protein L29	2.06686	down	6.67e-05	J	Translation
PflSS101_4886	rplL	ribosomal protein L7/L12	2.3393	down	0.000172	J	Translation
PflSS101_4887	rplJ	ribosomal protein L10	2.41813	down	8.67e-05	J	Translation
PflSS101_4910		oxidoreductase, 2-nitropropane dioxygenase family protein	2.16992	up	0.000352	R	General function prediction only
PflSS101_4914	coq7	2-nonaprenyl-3-methyl-6-methoxy-1,4-benzoquinol hydroxylase	2.43203	up	4.85e-05	H	Coenzyme transport and metabolism
PflSS101_4922	trpE	anthranilate synthase, component I	2.22446	up	0.000139	E	Amino acid transport and metabolism
PflSS101_4937	yeaG	protein kinase YeaG	4.27135	down	1.7e-05	T	Translation
PflSS101_4938		von Willebrand factor type A-like protein, PF04285 family	3.69752	down	3.04e-05	S	Function unknown
PflSS101_4939		SpoVR family protein	3.38276	down	6.01e-05	S	Function unknown
PflSS101_4954	pqqA	coenzyme PQQ synthesis protein A	2.98711	down	0.000295	X	Not in COGs
PflSS101_4959		putative membrane protein, PF01679 family	4.38862	down	3.68e-05	S	Function unknown
PflSS101_4962		RsmY RNA	3.43617	down	3.78e-06	X	Not in COGs
PflSS101_4966		acyl-CoA dehydrogenase family protein	2.10126	up	4.9e-05	I	Lipid transport and metabolism
PflSS101_4985	fhuA	TonB-dependent outermembrane ferrichrome receptor FhuA	3.95736	up	0.000142	P	Inorganic ion transport and metabolism
PflSS101_4996	fdhA	formaldehyde dehydrogenase, glutathione-independent	4.05862	up	5.18e-06	E	Amino acid transport and metabolism
PflSS101_4997	purU_1	formyltetrahydrofolate deformylase	2.96133	up	0.000139	F	Nucleotide transport and metabolism
PflSS101_4999	soxA	sarcosine oxidase, alpha subunit	6.37912	up	8.38e-06	E	Amino acid transport and metabolism
PflSS101_5001	soxB	sarcosine oxidase, beta subunit	6.63668	up	3.44e-08	E	Amino acid transport and metabolism
PflSS101_5002	glyA_2	glycine hydroxymethyltransferase	3.14255	up	1.4e-05	E	Amino acid transport and metabolism
PflSS101_5005		conserved hypothetical protein	4.13299	down	7.84e-06	X	Not in COGs
PflSS101_5061		transglycosylase, MltA family	2.06164	up	0.000289	M	Cell wall/membrane biogenesis
PflSS101_5135	calB	coniferyl aldehyde dehydrogenase	7.79322	down	0.000256	C	Energy production and conversion
PflSS101_5136		conserved hypothetical protein	6.0321	down	8.38e-05	X	Not in COGs
PflSS101_5137		oxidoreductase, GMC family	3.31992	down	3.06e-05	E	Amino acid transport and metabolism
PflSS101_5173		FAH family protein	3.00661	up	0.000389	Q	Secondary metabolites biosynthesis, transport and catabolism
PflSS101_5192		aminotransferase	2.51897	up	9.36e-06	H	Coenzyme transport and metabolism
PflSS101_5193		glutamate--ammonia ligase	2.51306	up	3.36e-05	E	Amino acid transport and metabolism
PflSS101_5212		HflC_HflK family protein	5.64447	down	1.57e-06	O	Posttranslational modification, protein turnover, chaperones
PflSS101_5214		conserved hypothetical protein	2.39858	down	5.42e-05	X	Not in COGs
PflSS101_5274		conserved hypothetical protein	2.19377	up	2.49e-06	X	Not in COGs
PflSS101_5282		GAF-like domain, PF04340 family	2.2643	up	4.59e-05	S	Function unknown
PflSS101_5283	sss	site-specific recombinase Sss	3.22221	up	2.81e-05	L	Replication, recombination and repair
PflSS101_5284		HAD-superfamily hydrolase, subfamily IA, variant 1 and 3	2.78678	up	0.000153	R	General function prediction only
PflSS101_5300	alr	alanine racemase	3.18562	up	0.000656	M	Cell wall/membrane biogenesis
PflSS101_5302	dadA	D-amino acid dehydrogenase, small subunit	6.18303	up	4.47e-06	E	Amino acid transport and metabolism
PflSS101_5310		aldehyde dehydrogenase family protein	2.34716	up	0.000406	C	Energy production and conversion
PflSS101_5331	exbB	TonB system transport protein ExbB	2.1206	up	5.07e-05	U	Intracellular trafficking and secretion
PflSS101_5332	exbD	TonB system transport protein ExbD	2.18587	up	6.97e-05	U	Intracellular trafficking and secretion
PflSS101_5338		putative type VI secretion-associated lipoprotein TagQ	24.2394	down	2.42e-06	X	Not in COGs
PflSS101_5339	tagR	type VI secretion posttranslational regulatory protein TagR	6.33911	down	0.000138	S	Function unknown
PflSS101_5342	ppkA	serine_threonine protein kinase PpkA	5.66685	down	9.86e-06	R	General function prediction only
PflSS101_5343	pppA	serine_threonine phosphoprotein phosphatase PppA	7.04769	down	2.51e-06	T	Translation
PflSS101_5344	tagF	type VI secretion-associated protein TagF	4.0125	down	1.89e-07	S	Function unknown
PflSS101_5345	tssM1	type VI secretion protein TssM1	5.56116	down	9.12e-05	S	Function unknown
PflSS101_5346	tssL1	type VI secretion protein TssL1	6.47119	down	0.00027	S	Function unknown
PflSS101_5347	tssK1	type VI secretion protein TssK1	12.7429	down	8.94e-06	S	Function unknown
PflSS101_5348	tssJ1	type VI secretion lipoprotein TssJ1	16.7606	down	5.38e-06	S	Function unknown
PflSS101_5349	fha1	type VI secretion protein Fha1	23.902	down	5.6e-06	T	Translation
PflSS101_5350	tssA1	type VI secretion protein TssA1	19.7805	down	2.35e-05	S	Function unknown
PflSS101_5351	tssB1	type VI secretion protein TssB1	45.2937	down	9.32e-07	S	Function unknown
PflSS101_5352	tssC1	type VI secretion protein TssC1	21.6236	down	6.34e-07	S	Function unknown
PflSS101_5353	hcp1	type VI secretion system effector Hcp1	45.4665	down	1.43e-05	S	Function unknown
PflSS101_5355	tssF1	type VI secretion protein TssF1	5.84205	down	6.59e-05	S	Function unknown
PflSS101_5357	clpV1	type VI secretion ATPase ClpV1	15.6965	down	1.16e-06	O	Posttranslational modification, protein turnover, chaperones
PflSS101_5358	vgrG1	type VI secretion protein VgrG1	9.69161	down	4e-05	S	Function unknown
PflSS101_5359		conserved hypothetical protein	9.62478	down	2.21e-05	S	Function unknown
PflSS101_5361		hypothetical protein	5.63345	down	0.000882	X	Not in COGs
PflSS101_5372		secreted repeat protein	5.08667	down	1.2e-06	S	Function unknown
PflSS101_5392	aspA	aspartate ammonia-lyase	2.62632	up	1.91e-05	E	Amino acid transport and metabolism
PflSS101_5463		alpha_beta hydrolase domain protein	4.34697	down	1.03e-06	I	Lipid transport and metabolism
PflSS101_5486		RNA polymerase sigma factor, sigma-70 family	5.26431	up	5.5e-05	K	Transcription
PflSS101_5487		sigma factor regulatory protein, FecR family	2.90851	up	0.00033	P	Inorganic ion transport and metabolism

## Sheet: Table S3-gacA array
Locustag	Genes	Gene descriptions	Fold change-gacA vs WT		P value-gacA vs WT	COG	COG designations
PflSS101_0018		conserved hypothetical protein	3.68719	down	0.000196	X	Not in COGs
PflSS101_0029	dgoK	2-dehydro-3-deoxygalactonokinase	4.13766	up	1.24e-05	G	Carbohydrate transport and metabolism
PflSS101_0037		conserved hypothetical protein	11.6955	down	3.68e-05	S	Function unknown
PflSS101_0038		conserved hypothetical protein	14.1815	down	3.22e-06	S	Function unknown
PflSS101_0039		conserved domain protein	8.13625	down	0.00028	X	Not in COGs
PflSS101_0041	osmC	peroxiredoxin OsmC	10.1755	down	0.000176	O	Posttranslational modification, protein turnover, chaperones
PflSS101_0057	ctaC	cytochrome c oxidase, subunit II	4.21373	down	5.77e-07	C	Energy production and conversion
PflSS101_0070	katE	catalase HPII	28.8277	down	1.11e-05	P	Inorganic ion transport and metabolism
PflSS101_0080		hypothetical protein	2.2407	up	0.00063	X	Not in COGs
PflSS101_0088		conserved hypothetical protein	14.2362	down	3.25e-05	X	Not in COGs
PflSS101_0089		putative membrane protein, PF07043 family	17.4291	down	1.49e-05	X	Not in COGs
PflSS101_0090		inhibitor of vertebrate lysozyme family protein	13.0184	down	0.000101	X	Not in COGs
PflSS101_0110	pntAA	NAD_P transhydrogenase, alpha subunit part 1	2.59807	down	0.000748	C	Energy production and conversion
PflSS101_0112	gcdH	glutaryl-CoA dehydrogenase	2.1864	up	8.33e-06	I	Lipid transport and metabolism
PflSS101_0113		CoA-transferase, family III	2.43299	up	4.97e-07	C	Energy production and conversion
PflSS101_0154		PF06097 family protein	3.06203	down	1.54e-05	S	Function unknown
PflSS101_0159		hemolysin secretion_activation protein, ShlB family	2.02941	down	0.000171	U	Intracellular trafficking and secretion
PflSS101_0160		adhesin_hemagglutinin, HecA family	2.25355	down	0.000606	X	Not in COGs
PflSS101_0171		putative lipoprotein	2.65802	down	8.77e-05	X	Not in COGs
PflSS101_0173		curli production assembly_transport component CsgG	4.32885	down	5.02e-05	M	Cell wall/membrane biogenesis
PflSS101_0189		conserved hypothetical protein	2.92161	down	0.000394	X	Not in COGs
PflSS101_0201		conserved hypothetical protein	3.49712	down	0.000536	X	Not in COGs
PflSS101_0202		conserved hypothetical protein	4.49359	down	0.000795	X	Not in COGs
PflSS101_0203		hypothetical protein	28.0155	down	3.4e-05	X	Not in COGs
PflSS101_0204		conserved hypothetical protein	26.7026	down	0.000345	X	Not in COGs
PflSS101_0205	rebB_1	RebB protein	72.0964	down	4.56e-05	X	Not in COGs
PflSS101_0206	rebB_2	RebB protein	31.4571	down	0.000279	X	Not in COGs
PflSS101_0208	gabT	4-aminobutyrate transaminase	3.86539	up	1.26e-05	E	Amino acid transport and metabolism
PflSS101_0269	yghZ	L-glyceraldehyde 3-phosphate reductase YghZ	2.26868	up	0.0003	C	Energy production and conversion
PflSS101_0297		putative phospholipid-binding domain_LysM domain protein	7.50214	down	1.97e-05	S	Function unknown
PflSS101_0311		TonB-dependent outermembrane receptor	4.13441	up	0.000781	P	Inorganic ion transport and metabolism
PflSS101_0371	glnA	glutamine synthetase, type I	2.18674	up	3.41e-06	E	Amino acid transport and metabolism
PflSS101_0404		RNA methyltransferase, RsmE family	2.07856	up	9.49e-05	S	Function unknown
PflSS101_0417	phaC	poly_3-hydroxyalkanoate synthase 2	2.63067	down	4.47e-05	I	Lipid transport and metabolism
PflSS101_0584		bacterioferritin family protein	10.1922	down	4.86e-08	P	Inorganic ion transport and metabolism
PflSS101_0605		PepSY-associated membrane protein	2.3125	up	8.75e-05	S	Function unknown
PflSS101_0606	oprC	TonB-dependent outermembrane copper receptor OprC	2.72198	up	1.32e-05	P	Inorganic ion transport and metabolism
PflSS101_0607		conserved hypothetical protein	2.16753	up	0.000271	X	Not in COGs
PflSS101_0635	yfhM	alpha-2-macroglobulin YfhM	2.32045	down	3.95e-07	R	General function prediction only
PflSS101_0646	pprB	two-component response regulator PprB	4.7292	down	3.99e-05	T	Signal transduction mechanisms
PflSS101_0648	tadD	Flp pilus assembly lipoprotein TadD	6.35678	down	2.28e-06	U	Intracellular trafficking and secretion
PflSS101_0651	tadA	Flp pilus assembly ATPase TadA	3.11757	down	0.000212	U	Intracellular trafficking and secretion
PflSS101_0652	tadZ	Flp pilus assembly protein TadZ	3.36934	down	0.000135	U	Intracellular trafficking and secretion
PflSS101_0653	rcpA	Flp pilus assembly protein, secretin RcpA	8.16657	down	2.35e-05	U	Intracellular trafficking and secretion
PflSS101_0655	flp	type IVb pilin Flp	60.327	down	1.45e-05	U	Intracellular trafficking and secretion
PflSS101_0657		POTRA domain protein, ShlB-type	6.53505	down	1.49e-06	U	Intracellular trafficking and secretion
PflSS101_0660		oxidoreductase, short chain dehydrogenase/reductase family protein	6.54882	down	2.11e-05	I	Lipid transport and metabolism
PflSS101_0661		putative acetyl-CoA acetyltransferase	2.74256	down	0.000459	I	Lipid transport and metabolism
PflSS101_0668		conserved hypothetical protein	2.46344	up	0.000534	X	Not in COGs
PflSS101_0697		conserved hypothetical protein	5.32562	down	1.35e-05	X	Not in COGs
PflSS101_0717		transcriptional regulator, AraC family	2.74176	up	0.000922	K	Transcription
PflSS101_0760		lipid A 3-O-deacylase, PagL	3.08833	down	5.7e-05	X	Not in COGs
PflSS101_0810		hypothetical protein	2.64305	down	8.93e-05	X	Not in COGs
PflSS101_0832		TonB-dependent outermembrane receptor	2.43705	up	0.000517	P	Inorganic ion transport and metabolism
PflSS101_0843	pfeA	TonB-dependent outermembrane ferric enterobactin receptor	2.82589	up	3.13e-05	P	Inorganic ion transport and metabolism
PflSS101_0850	dppA2	dipeptide ABC transporter, periplasmic dipeptide-binding protein DppA 2	2.55154	down	0.000775	E	Amino acid transport and metabolism
PflSS101_0858		ABC transporter, ATP-binding protein	7.63564	up	2.35e-07	R	General function prediction only
PflSS101_0896	fagA	FagA protein	21.3696	up	1.7e-05	X	Not in COGs
PflSS101_0897	fumC_1	fumarate hydratase, class II	17.2629	up	0.000256	C	Energy production and conversion
PflSS101_0898		conserved hypothetical protein	32.7247	up	3.13e-06	X	Not in COGs
PflSS101_0899	sodA1	superoxide dismutase, Mn	26.2033	up	0.000136	P	Inorganic ion transport and metabolism
PflSS101_0904		putative sigma_54 modulation protein	2.23343	up	0.000496	J	Translation
PflSS101_0942		PF06980 family protein	4.03346	down	1.1e-05	X	Not in COGs
PflSS101_0943		PF07044 family protein	3.32306	down	3.69e-05	X	Not in COGs
PflSS101_1013		serine protease domain_outer membrane autotransporter domain protein	2.15398	down	0.000153	S	Function unknown
PflSS101_1043		TonB-dependent outermembrane receptor	2.34308	up	4.58e-05	P	Inorganic ion transport and metabolism
PflSS101_1046	hmgA	homogentisate 1,2-dioxygenase	3.50402	down	8.61e-05	Q	Secondary metabolites biosynthesis, transport and catabolism
PflSS101_1047	fahA	fumarylacetoacetase	4.46886	down	0.000282	Q	Secondary metabolites biosynthesis, transport and catabolism
PflSS101_1048	maiA	maleylacetoacetate isomerase	3.94675	down	0.000207	O	Posttranslational modification, protein turnover, chaperones
PflSS101_1061	fecA	TonB-dependent outermembrane ferric citrate receptor FecA	4.56463	up	0.000251	P	Inorganic ion transport and metabolism
PflSS101_1063	fecI	RNA polymerase sigma factor FecI	3.45819	up	0.000888	K	Transcription
PflSS101_1065		PepSY-associated TM helix domain protein	2.19667	up	0.000132	S	Function unknown
PflSS101_1072	hupN	DNA-binding protein HU, nu subunit	6.3052	down	2.7e-05	L	Replication, recombination and repair
PflSS101_1096	gcd	quinoprotein glucose dehydrogenase	4.31757	down	2.3e-05	G	Carbohydrate transport and metabolism
PflSS101_1123		response regulator	3.08425	down	0.000258	K	Transcription
PflSS101_1145	gltI	glutamate_aspartate ABC transporter, periplasmic glutamate/aspartate-binding protein GltI	2.33185	down	6.95e-07	E	Amino acid transport and metabolism
PflSS101_1157		antioxidant, AhpC_TSA family	2.23249	up	6.3e-05	O	Posttranslational modification, protein turnover, chaperones
PflSS101_1168		RsmZ RNA	21.9387	down	1.11e-05	X	Not in COGs
PflSS101_1173		hypothetical protein	2.20661	down	0.000407	X	Not in COGs
PflSS101_1186		conserved hypothetical protein	2.86356	down	0.000316	X	Not in COGs
PflSS101_1187		conserved hypothetical protein	4.08464	down	2.38e-05	X	Not in COGs
PflSS101_1189		putative phage tail sheath protein	3.49802	down	0.00054	R	General function prediction only
PflSS101_1190		putative phage tail tube protein	2.31413	down	0.000181	R	General function prediction only
PflSS101_1220	mdoD	glucans biosynthesis protein D	4.6311	up	3.83e-05	P	Inorganic ion transport and metabolism
PflSS101_1239		OmpA family lipoprotein	16.231	down	4.39e-06	M	Cell wall/membrane biogenesis
PflSS101_1240		conserved hypothetical protein	14.5438	down	6.76e-06	X	Not in COGs
PflSS101_1245		conserved hypothetical protein	3.80649	down	0.000118	X	Not in COGs
PflSS101_1309	rpoS	RNA polymerase sigma factor RpoS	4.57898	down	1.02e-05	K	Transcription
PflSS101_1332	pdxH	pyridoxamine 5-phosphate oxidase	2.69393	up	0.000902	H	Coenzyme transport and metabolism
PflSS101_1359	moaA	molybdenum cofactor biosynthesis protein A	2.24376	up	8.77e-05	H	Coenzyme transport and metabolism
PflSS101_1402		LemA family protein	3.29965	down	0.000298	S	Function unknown
PflSS101_1403		PF04536 family protein	2.19444	down	0.000997	R	General function prediction only
PflSS101_1491		conserved hypothetical protein	35.5536	down	3.3e-07	X	Not in COGs
PflSS101_1492		conserved hypothetical protein	16.9121	down	0.000171	X	Not in COGs
PflSS101_1511		conserved hypothetical protein	2.95971	down	0.000168	X	Not in COGs
PflSS101_1519		transcriptional regulator, LysR family	11.36	down	9.51e-06	K	Transcription
PflSS101_1522		putative thiamine pyrophosphate enzyme	5.39075	up	0.000274	E	Amino acid transport and metabolism
PflSS101_1554		LamB_YcsF family protein	4.59942	down	6.97e-06	R	General function prediction only
PflSS101_1555		allophanate hydrolase subunit 1	3.89256	down	0.000737	E	Amino acid transport and metabolism
PflSS101_1567		conserved hypothetical protein	3.4252	down	0.00011	X	Not in COGs
PflSS101_1571		universal stress protein family protein	2.00223	up	1.14e-05	T	Signal transduction mechanisms
PflSS101_1588	sthA	soluble pyridine nucleotide transhydrogenase	2.0236	up	1.29e-05	C	Energy production and conversion
PflSS101_1603		putative anti-anti-sigma factor	2.67941	up	1.67e-05	T	Signal transduction mechanisms
PflSS101_1607		conserved hypothetical protein	4.5202	down	7.03e-05	X	Not in COGs
PflSS101_1611		conserved hypothetical protein	4.47058	down	7.12e-05	L	Replication, recombination and repair
PflSS101_1634		putative proline imino peptidase	3.47433	down	0.000444	R	General function prediction only
PflSS101_1635	psoR	LuxR family transcriptional regulatory protein PsoR	3.8029	down	0.000278	T	Signal transduction mechanisms
PflSS101_1641		putative oligopeptide_dipeptide ABC transporter, periplasmic oligopeptide/dipeptide-binding protein	5.01307	down	0.000127	E	Amino acid transport and metabolism
PflSS101_1663	wbjB	trifunctional UDP-D-GlcNAc 4,6-dehydratase/5-epimerase/3-epimerase WbjB	3.88781	down	9.06e-05	M	Cell wall/membrane biogenesis
PflSS101_1664	wbjC	UDP-2-acetamido-2,6-dideoxy-L-lyxo-4-hexulose 4-reductase WbjC	3.34168	down	0.000138	M	Cell wall/membrane biogenesis
PflSS101_1665	wbjD	UDP-2-acetamido-2,6-dideoxy-L-talose 2-epimerase WbjD	2.41442	down	0.000101	M	Cell wall/membrane biogenesis
PflSS101_1669	hbd	3-hydroxybutyryl-CoA dehydrogenase	2.12372	down	7.3e-05	I	Lipid transport and metabolism
PflSS101_1671	wbpM	nucleotide sugar epimerase_dehydratase WbpM	2.40806	down	0.000198	M	Cell wall/membrane biogenesis
PflSS101_1677		competence protein ComEA helix-hairpin-helix repeat protein	17.9875	down	7.53e-07	L	Replication, recombination and repair
PflSS101_1704		efflux ABC transporter, permease protein	2.91574	up	3.56e-05	Q	Secondary metabolites biosynthesis, transport and catabolism
PflSS101_1705		efflux ABC transporter, ATP-binding protein	2.88376	up	8.74e-05	Q	Secondary metabolites biosynthesis, transport and catabolism
PflSS101_1746		conserved hypothetical protein	3.58667	down	0.000257	X	Not in COGs
PflSS101_1747		conserved hypothetical protein	3.09267	down	0.000895	S	Function unknown
PflSS101_1748		PF05957 family protein	4.02718	down	4.71e-05	S	Function unknown
PflSS101_1760	ccmA	heme ABC exporter, ATP-binding protein CcmA	2.21309	up	0.00097	O	Posttranslational modification, protein turnover, chaperones
PflSS101_1794		ABC transporter, substrate-binding protein, QAT family	2.36664	up	0.000252	E	Amino acid transport and metabolism
PflSS101_1802	sucA	2-oxoglutarate dehydrogenase, E1 component	2.17935	up	4.72e-05	C	Energy production and conversion
PflSS101_1803	sucB	dihydrolipoyllysine-residue succinyltransferase, E2 component of oxoglutarate dehydrogenase (succinyl-transferring) complex	2.16841	up	7.92e-06	C	Energy production and conversion
PflSS101_1804	lpdA	dihydrolipoyl dehydrogenase	2.1592	up	6.6e-06	C	Energy production and conversion
PflSS101_1809		putative lipoprotein	4.03199	down	0.000102	X	Not in COGs
PflSS101_1812	htpG	chaperone protein HtpG	2.4132	down	0.000395	O	Posttranslational modification, protein turnover, chaperones
PflSS101_1815		OsmC family protein	2.05132	down	0.000362	O	Posttranslational modification, protein turnover, chaperones
PflSS101_1846		periplasmic putrescine-binding protein	14.4968	down	6.1e-05	E	Amino acid transport and metabolism
PflSS101_1847		conserved hypothetical protein	9.98581	down	2.4e-05	X	Not in COGs
PflSS101_1851		putative dipeptidase	13.1051	down	2.5e-05	E	Amino acid transport and metabolism
PflSS101_1863	fadE_1	acyl-CoA dehydrogenase	5.28391	down	7.95e-05	I	Lipid transport and metabolism
PflSS101_1880		conserved hypothetical protein	6.57921	down	1.21e-05	P	Inorganic ion transport and metabolism
PflSS101_1881		conserved hypothetical protein	8.79657	down	3.74e-05	X	Not in COGs
PflSS101_1893		putative ABC transporter, periplasmic substrate-binding protein	2.87103	down	0.000584	P	Inorganic ion transport and metabolism
PflSS101_1896		cation ABC transporter, MZT family, permease protein	2.12358	up	0.000647	P	Inorganic ion transport and metabolism
PflSS101_1898		cation ABC transporter, MZT family, periplasmic cation-binding protein	2.33206	up	0.000104	P	Inorganic ion transport and metabolism
PflSS101_1901		conserved hypothetical protein	2.69428	up	3.94e-05	X	Not in COGs
PflSS101_1922	fcuA	TonB-dependent outermembrane ferrichrome receptor FcuA	15.7389	up	0.000129	P	Inorganic ion transport and metabolism
PflSS101_1946		glycosyl hydrolase, family 15	2.55853	down	0.000776	G	Carbohydrate transport and metabolism
PflSS101_1961	codA	cytosine deaminase	2.72524	down	0.000163	F	Nucleotide transport and metabolism
PflSS101_1992		phenazine biosynthesis protein, PhzF family	2.01595	up	0.000575	R	General function prediction only
PflSS101_2013		conserved hypothetical protein	5.80761	down	0.000294	S	Function unknown
PflSS101_2016		sensory box transcriptional regulator, LuxR family	3.04052	down	0.00085	T	Signal transduction mechanisms
PflSS101_2017		conserved hypothetical protein	8.08079	down	0.000121	X	Not in COGs
PflSS101_2039	uvrC	excinuclease ABC, C subunit	3.41665	down	0.000117	L	Replication, recombination and repair
PflSS101_2059		short chain dehydrogenase_reductase family protein	9.64117	down	0.000405	I	Lipid transport and metabolism
PflSS101_2060		conserved hypothetical protein	4.40843	down	0.00018	X	Not in COGs
PflSS101_2061		conserved hypothetical protein	10.0565	down	5.45e-07	X	Not in COGs
PflSS101_2063		oxidoreductase, short chain dehydrogenase/reductase family	4.13149	down	0.000303	R	General function prediction only
PflSS101_2064		PF06884 family protein	9.75465	down	0.000155	X	Not in COGs
PflSS101_2097	nucA	endonuclease NucA	12.0156	down	1.12e-05	F	Nucleotide transport and metabolism
PflSS101_2102		conserved hypothetical protein	3.51511	down	0.000376	X	Not in COGs
PflSS101_2103		cytochrome c family protein	2.32659	down	5.63e-05	C	Energy production and conversion
PflSS101_2104		putative isoquinoline 1-oxidoreductase, beta subunit	2.38917	down	0.000241	C	Energy production and conversion
PflSS101_2119		ornithine cyclodeaminase family protein	2.0655	up	0.000672	E	Amino acid transport and metabolism
PflSS101_2132		conserved hypothetical protein	2.72071	down	0.000796	X	Not in COGs
PflSS101_2149		glutathione S-transferase domain protein	5.28811	down	0.000457	O	Posttranslational modification, protein turnover, chaperones
PflSS101_2177		sensory box transcriptional regulator, LuxR family	8.38017	down	3.52e-06	T	Signal transduction mechanisms
PflSS101_2178		thiolase domain protein	4.90682	down	0.000233	I	Lipid transport and metabolism
PflSS101_2180		transporter, major facilitator family	3.82841	down	0.000647	P	Inorganic ion transport and metabolism
PflSS101_2186		outer membrane transport barrel	7.60149	down	0.000266	S	Function unknown
PflSS101_2187	massB	non-ribosomal peptide synthetase MassB	5.51704	down	0.00019	Q	Secondary metabolites biosynthesis, transport and catabolism
PflSS101_2188	massC	non-ribosomal peptide synthetase MassC	4.78639	down	4.09e-05	Q	Secondary metabolites biosynthesis, transport and catabolism
PflSS101_2191		transcriptional regulator, LuxR family	8.2384	down	6.32e-05	T	Signal transduction mechanisms
PflSS101_2195	alkG	rubredoxin 2	33.3933	down	3.73e-06	C	Energy production and conversion
PflSS101_2196		AP endonuclease, family 2	56.1533	down	4.39e-05	G	Carbohydrate transport and metabolism
PflSS101_2197		translocator protein, LysE family	2.91124	down	8.68e-05	E	Amino acid transport and metabolism
PflSS101_2232		putative membrane-bound lytic murein transglycosylase	2.54193	up	0.000414	M	Cell wall/membrane biogenesis
PflSS101_2244	poxB	pyruvate dehydrogenase cytochrome	4.50062	down	0.000713	E	Amino acid transport and metabolism
PflSS101_2248		conserved hypothetical protein	4.32883	down	0.000522	X	Not in COGs
PflSS101_2282	praB	protein activator of alkane oxidation PraB	9.43925	down	6.14e-06	X	Not in COGs
PflSS101_2355	proP	osmosensory proline_glycine betaine transporter ProP	6.33951	down	0.000508	G	Carbohydrate transport and metabolism
PflSS101_2376		conserved hypothetical protein	13.2712	down	6.76e-06	X	Not in COGs
PflSS101_2379		conserved hypothetical protein	3.81029	down	0.000255	S	Function unknown
PflSS101_2397	acrB	acriflavine resistance protein B	3.01752	down	0.000922	V	Defense mechanisms
PflSS101_2398	acrA	acriflavine resistance protein A	4.70739	down	4.43e-05	M	Cell wall/membrane biogenesis
PflSS101_2408		conserved hypothetical protein	2.92988	down	4.13e-05	X	Not in COGs
PflSS101_2432		conserved hypothetical protein	2.86637	up	0.000107	X	Not in COGs
PflSS101_2433		transcriptional regulator, GntR family/aminotransferase, classes I and II	3.48764	up	6.23e-05	K	Transcription
PflSS101_2434	ccoG_1	cytochrome c oxidase accessory protein CcoG	4.18112	up	0.000511	C	Energy production and conversion
PflSS101_2435		conserved hypothetical protein	4.01842	down	0.00043	X	Not in COGs
PflSS101_2487		flavin reductase	4.02825	up	1.39e-05	I	Lipid transport and metabolism
PflSS101_2492		methyltransferase domain protein	3.29479	down	0.000378	H	Coenzyme transport and metabolism
PflSS101_2496	ligD	DNA ligase D	2.75105	down	0.000939	L	Replication, recombination and repair
PflSS101_2504	efeB	heme-dependent peroxidase_deferrochelatase EfeB	2.26951	up	0.000461	P	Inorganic ion transport and metabolism
PflSS101_2540		ATP-dependent DNA helicase, RecQ family domain/UvrD/Rep domain protein	8.41155	down	3e-05	L	Replication, recombination and repair
PflSS101_2560	aprA	extracellular alkaline metalloprotease AprA	32.9365	down	0.000109	X	Not in COGs
PflSS101_2561		protease inhibitor Inh	4.00492	down	8.33e-05	X	Not in COGs
PflSS101_2563	aprE	membrane fusion protein	3.72695	down	0.000251	V	Defense mechanisms
PflSS101_2564	aprF	outer membrane protein	4.37916	down	0.00031	M	Cell wall/membrane biogenesis
PflSS101_2565	pspA	serine protease A	5.19526	down	1.59e-05	S	Function unknown
PflSS101_2566	pspB	serine protease B	17.0859	down	3.43e-06	S	Function unknown
PflSS101_2567		triacylglycerol lipase	4.81185	down	2.41e-05	X	Not in COGs
PflSS101_2574		conserved hypothetical protein	9.65147	down	6.06e-06	X	Not in COGs
PflSS101_2598		formyl transferase domain_enoyl-CoA hydratase/isomerase family protein	32.7298	down	9.16e-06	J	Translation
PflSS101_2599		conserved hypothetical protein	7.06845	down	4.76e-05	F	Nucleotide transport and metabolism
PflSS101_2600		conserved hypothetical protein	11.5484	down	4.06e-06	X	Not in COGs
PflSS101_2620	fadB1x	enoyl-coa hydratase FadB1x	2.30884	up	0.000248	I	Lipid transport and metabolism
PflSS101_2621	acdA	acyl-CoA dehydrogenase	2.50385	up	6.46e-05	I	Lipid transport and metabolism
PflSS101_2622		acetyl-CoA C-acetyltransferase	2.45532	up	4.55e-05	I	Lipid transport and metabolism
PflSS101_2638		putative lipoprotein	4.18826	down	0.000857	X	Not in COGs
PflSS101_2662	mvaV	transcriptional regulator MvaV	2.09494	down	0.000166	X	Not in COGs
PflSS101_2664	gloA	lactoylglutathione lyase	3.01441	up	0.000202	E	Amino acid transport and metabolism
PflSS101_2666	ahpC	alkyl hydroperoxide reductase, C subunit	2.076	up	0.000247	O	Posttranslational modification, protein turnover, chaperones
PflSS101_2687		transport protein, AzlD family	2.57464	up	0.000475	S	Function unknown
PflSS101_2705		conserved hypothetical protein	5.04667	down	1.52e-05	X	Not in COGs
PflSS101_2716		conserved hypothetical protein	6.5833	down	0.000205	X	Not in COGs
PflSS101_2717		conserved hypothetical protein	11.0021	down	6.97e-06	R	General function prediction only
PflSS101_2731		conserved hypothetical protein	3.69871	down	0.000168	X	Not in COGs
PflSS101_2747		conserved domain protein	2.24753	down	9.9e-05	X	Not in COGs
PflSS101_2785		hypothetical protein	9.09699	down	0.00053	X	Not in COGs
PflSS101_2800		conserved hypothetical protein	4.27431	down	0.000174	X	Not in COGs
PflSS101_2808		conserved hypothetical protein	3.06693	down	0.000629	X	Not in COGs
PflSS101_2811		conserved hypothetical protein	6.60477	down	0.000345	X	Not in COGs
PflSS101_2812		adhesin_hemagglutinin, HecA family	9.97804	down	1.37e-06	S	Function unknown
PflSS101_2813		hemolysin secretion_activation protein, ShlB family	5.42855	down	3.77e-06	U	Intracellular trafficking and secretion
PflSS101_2820	pstS2	phosphate ABC transporter, phosphate-binding protein PstS2	4.64651	up	0.000656	P	Inorganic ion transport and metabolism
PflSS101_2849		hypothetical protein	4.40957	down	6.01e-05	X	Not in COGs
PflSS101_2850		META domain protein	2.59258	down	0.00084	O	Posttranslational modification, protein turnover, chaperones
PflSS101_2869	glgA	starch synthase	15.5806	down	2.35e-05	G	Carbohydrate transport and metabolism
PflSS101_2870	treZ	4-alpha-D-1-4-alpha-D-glucano_trehalose trehalohydrolase	10.1848	down	9.82e-05	G	Carbohydrate transport and metabolism
PflSS101_2871	malQ	4-alpha-glucanotransferase	11.0827	down	1.11e-06	G	Carbohydrate transport and metabolism
PflSS101_2872	treY	1-4-alpha-D-glucan 1-alpha-D-glucosylmutase	5.11371	down	1.02e-05	G	Carbohydrate transport and metabolism
PflSS101_2873		conserved hypothetical protein	3.36208	down	0.000122	X	Not in COGs
PflSS101_2874	glgX	glycogen debranching enzyme GlgX	6.31393	down	0.000233	G	Carbohydrate transport and metabolism
PflSS101_2875		conserved hypothetical protein	2.08443	down	0.000816	I	Lipid transport and metabolism
PflSS101_2879		N-acetylglucosaminylphosphatidylinositol deacetylase family protein	14.3412	down	0.000101	S	Function unknown
PflSS101_2880		TonB-dependent outermembrane receptor	12.9748	up	0.000126	P	Inorganic ion transport and metabolism
PflSS101_2892		PF03235 family protein	12.9888	down	0.000159	X	Not in COGs
PflSS101_2893		hypothetical protein	6.19888	down	0.000687	X	Not in COGs
PflSS101_2908		conserved hypothetical protein	13.2194	down	0.000197	S	Function unknown
PflSS101_2909		L-sorbosone dehydrogenase	8.12298	down	1.23e-05	G	Carbohydrate transport and metabolism
PflSS101_2916		ABC transporter, substrate-binding protein, QAT family	3.17195	down	0.000784	E	Amino acid transport and metabolism
PflSS101_2920		conserved hypothetical protein	13.9143	down	0.000894	X	Not in COGs
PflSS101_2945		conserved hypothetical protein	6.52212	down	0.000164	X	Not in COGs
PflSS101_2967		putative lipoprotein	23.952	down	3.99e-06	S	Function unknown
PflSS101_2968	yhbO	stress response protein YhbO	14.2615	down	9.04e-05	R	General function prediction only
PflSS101_2969		hypothetical protein	4.10842	down	5.78e-05	X	Not in COGs
PflSS101_2970		hemerythrin HHE cation binding domain protein	15.0686	down	0.00014	X	Not in COGs
PflSS101_2997		conserved hypothetical protein	3.02193	down	0.000149	X	Not in COGs
PflSS101_3049		conserved hypothetical protein	2.29387	up	0.000467	S	Function unknown
PflSS101_3128		hypothetical protein	2.33035	up	0.000319	X	Not in COGs
PflSS101_3136		putative S-hydroxymethyl_glutathione dehydrogenase	2.90359	down	0.000184	E	Amino acid transport and metabolism
PflSS101_3139		conserved hypothetical protein	6.61405	down	0.000278	X	Not in COGs
PflSS101_3171	wrbA	NAD_P_H_quinone oxidoreductase, type IV	2.42077	up	0.000161	R	General function prediction only
PflSS101_3195		cold shock domain protein CspD	7.50438	down	1.32e-06	K	Transcription
PflSS101_3221		conserved hypothetical protein	25.288	down	6.16e-06	X	Not in COGs
PflSS101_3223		conserved hypothetical protein	4.91209	down	0.000613	X	Not in COGs
PflSS101_3224		conserved hypothetical protein	12.2518	down	3.26e-05	X	Not in COGs
PflSS101_3225		hypothetical protein	4.65608	down	6.77e-05	X	Not in COGs
PflSS101_3282		putative type I pilus usher pathway chaperone CsuC	4.79353	down	0.000723	N	Cell motility
PflSS101_3284		putative type I pilus protein CsuA_B	9.7145	down	5.3e-06	S	Function unknown
PflSS101_3355	hisJ2	histidine ABC transporter, periplasmic histidine-binding protein HisJ	2.45283	down	1.6e-05	E	Amino acid transport and metabolism
PflSS101_3385		putative lipoprotein	2.32442	down	1.85e-05	X	Not in COGs
PflSS101_3395	massA	non-ribosomal peptide synthetase MassA	11.43	down	2.21e-05	Q	Secondary metabolites biosynthesis, transport and catabolism
PflSS101_3396		transcriptional regulator, LuxR family	36.1809	down	3.16e-05	T	Signal transduction mechanisms
PflSS101_3398		efflux transporter, outer membrane factor lipoprotein, NodT family	16.7222	down	7.35e-06	M	Cell wall/membrane biogenesis
PflSS101_3432		oxidoreductase, aldo_keto reductase family	11.4772	down	1.46e-05	C	Energy production and conversion
PflSS101_3475		conserved hypothetical protein	2.25735	down	4.64e-06	X	Not in COGs
PflSS101_3480	rihA	pyrimidine-specific ribonucleoside hydrolase RihA	3.50816	down	7.81e-05	F	Nucleotide transport and metabolism
PflSS101_3486	rbsB	ribose ABC transporter, periplasmic ribose-binding protein	2.66811	up	0.000914	G	Carbohydrate transport and metabolism
PflSS101_3499	pcp	pyroglutamyl-peptidase I	3.69826	down	0.0006	O	Posttranslational modification, protein turnover, chaperones
PflSS101_3501		putative membrane protein, PF006149 family	3.40551	down	5.73e-06	S	Function unknown
PflSS101_3526	leuC	3-isopropylmalate dehydratase, large subunit	2.51984	up	0.000978	E	Amino acid transport and metabolism
PflSS101_3546		thermolysin metallopeptidase family protein	5.17559	down	3.76e-05	E	Amino acid transport and metabolism
PflSS101_3559		oxidoreductase, GMC family	4.40036	down	0.000801	E	Amino acid transport and metabolism
PflSS101_3591		RNA polymerase sigma factor, sigma-70 family	2.44653	up	2.63e-05	K	Transcription
PflSS101_3606	chiC	chitinase	11.5587	down	7.73e-06	G	Carbohydrate transport and metabolism
PflSS101_3607		chitin binding domain protein	10.5464	down	0.000182	S	Function unknown
PflSS101_3637		TENA_THI-4 family protein	2.57646	down	1.27e-06	H	Coenzyme transport and metabolism
PflSS101_3649	asnB	asparagine synthase glutamine-hydrolyzing	3.29855	down	0.000619	E	Amino acid transport and metabolism
PflSS101_3650		GNAT-family acetyltransferase TIGR03103	3.39055	down	5.33e-06	M	Cell wall/membrane biogenesis
PflSS101_3651		hydrolase, peptidase M42 family	5.41652	down	0.000176	G	Carbohydrate transport and metabolism
PflSS101_3655		conserved hypothetical protein	8.77479	down	2.14e-05	X	Not in COGs
PflSS101_3658		conserved hypothetical protein	4.97744	down	9.07e-05	X	Not in COGs
PflSS101_3662		conserved hypothetical protein	20.0886	down	3.15e-07	X	Not in COGs
PflSS101_3712	pvdS	RNA polymerase sigma-70 factor, ECF subfamily, PvdS	12.4793	up	7.84e-06	K	Transcription
PflSS101_3741	flhF	flagellar biosynthesis protein FlhF	2.10501	up	0.000678	N	Cell motility
PflSS101_3758	fliL	flagellar basal body-associated protein FliL	2.21935	up	0.000252	N	Cell motility
PflSS101_3761		response regulator	2.39593	down	0.000133	T	Signal transduction mechanisms
PflSS101_3762		putative anti-anti-sigma factor	15.7239	down	0.000108	T	Signal transduction mechanisms
PflSS101_3770	fleS	sensory box histidine kinase FleS	2.51521	up	3.77e-05	T	Signal transduction mechanisms
PflSS101_3798		sensory box histidine kinase_response regulator	2.9885	up	0.000143	E	Amino acid transport and metabolism
PflSS101_3802		conserved hypothetical protein	3.17911	down	5.4e-06	X	Not in COGs
PflSS101_3830		siderophore biosynthesis protein, IucA_IucC family	2.47384	down	0.000782	Q	Secondary metabolites biosynthesis, transport and catabolism
PflSS101_3840	speB	agmatinase	3.86775	up	6.28e-05	E	Amino acid transport and metabolism
PflSS101_3854		conserved hypothetical protein	6.34444	down	1.94e-06	X	Not in COGs
PflSS101_3883	ccoO_1	cytochrome c oxidase, cbb3-type, subunit II	2.02948	up	5.44e-06	C	Energy production and conversion
PflSS101_3894		copper-exporting ATPase	2.26712	up	9.07e-05	P	Inorganic ion transport and metabolism
PflSS101_3909		conserved hypothetical protein	4.22874	down	6.6e-05	X	Not in COGs
PflSS101_3923		hypothetical protein	4.55907	down	0.000209	X	Not in COGs
PflSS101_3924		hypothetical protein	8.87586	down	4.6e-07	X	Not in COGs
PflSS101_3925		conserved hypothetical protein	9.06669	down	7.2e-06	P	Inorganic ion transport and metabolism
PflSS101_3957	sigX	RNA polymerase sigma factor, ECF subfamily, SigX	2.28382	down	0.000172	K	Transcription
PflSS101_3967		ThiF_MoeB family protein	7.86196	down	8.27e-06	H	Coenzyme transport and metabolism
PflSS101_3968		putative cysteine synthase	5.3374	down	0.000537	E	Amino acid transport and metabolism
PflSS101_3969		putative serine O-acetyltransferase	4.41036	down	0.000835	E	Amino acid transport and metabolism
PflSS101_3970		threonyl_alanyl tRNA synthetase	3.27955	down	0.000577	R	General function prediction only
PflSS101_4001		conserved hypothetical protein	5.73449	down	0.000218	X	Not in COGs
PflSS101_4069		short chain dehydrogenase_reductase family protein	2.35415	up	0.000803	I	Lipid transport and metabolism
PflSS101_4072		conserved hypothetical protein	18.47	down	1.45e-05	X	Not in COGs
PflSS101_4073		conserved hypothetical protein	16.3858	down	7.86e-07	X	Not in COGs
PflSS101_4074		conserved hypothetical protein	14.117	down	4.44e-06	X	Not in COGs
PflSS101_4112		ribonucleoside-diphosphate reductase, alpha subunit	2.83197	up	6.18e-06	F	Nucleotide transport and metabolism
PflSS101_4131		hypothetical protein	10.0443	down	0.000289	X	Not in COGs
PflSS101_4143	ribH_2	6,7-dimethyl-8-ribityllumazine synthase	2.675	up	4.6e-05	H	Coenzyme transport and metabolism
PflSS101_4181		conserved hypothetical protein	2.38355	up	0.000767	X	Not in COGs
PflSS101_4182		glycerophosphodiester phosphodiesterase family protein	2.16994	down	0.000853	C	Energy production and conversion
PflSS101_4198		transcription activator, effector-binding domain protein	2.42686	down	0.000166	S	Function unknown
PflSS101_4215		CsbD-like family protein	16.548	down	3.1e-05	X	Not in COGs
PflSS101_4221		TIGR02884 family protein	29.8149	down	2.55e-05	X	Not in COGs
PflSS101_4244		conserved hypothetical protein	2.32719	up	0.000157	S	Function unknown
PflSS101_4273	gcvP	glycine dehydrogenase	2.16018	up	1.96e-05	E	Amino acid transport and metabolism
PflSS101_4276	tapB	temperature acclimation protein B	2.40307	down	0.00011	K	Transcription
PflSS101_4310		DNA-binding stress protein, Dps family	2.14126	up	0.000536	P	Inorganic ion transport and metabolism
PflSS101_4326		glycosyltransferase, group 1 family	3.42023	down	5.12e-05	M	Cell wall/membrane biogenesis
PflSS101_4330	mvaT	transcriptional regulator MvaT	2.59582	down	8.07e-06	X	Not in COGs
PflSS101_4338		conserved hypothetical protein	7.97394	down	0.000181	X	Not in COGs
PflSS101_4356		RNA polymerase sigma-70 factor, ECF family	3.43257	up	0.000229	K	Transcription
PflSS101_4358	phuR	TonB-dependent outermembrane heme receptor PhuR	15.7784	up	3.78e-05	P	Inorganic ion transport and metabolism
PflSS101_4359	hemO	heme oxygenase HemO	7.17888	up	2.6e-05	P	Inorganic ion transport and metabolism
PflSS101_4361		methyl-accepting chemotaxis protein	3.12101	up	0.000316	N	Cell motility
PflSS101_4390		conserved hypothetical protein	5.55794	down	0.000374	X	Not in COGs
PflSS101_4425	mltF	membrane-bound lytic murein transglycosylase F	2.59534	up	4.02e-05	M	Cell wall/membrane biogenesis
PflSS101_4443		hydrolase, carbon-nitrogen family	3.11129	up	2.72e-05	R	General function prediction only
PflSS101_4444		aminotransferase YbdL	2.80177	up	0.000116	E	Amino acid transport and metabolism
PflSS101_4492	cyoE_3	protoheme IX farnesyltransferase	2.11098	up	0.000914	O	Posttranslational modification, protein turnover, chaperones
PflSS101_4493	cyoD_2	cytochrome o ubiquinol oxidase, subunit IV	2.27265	up	4.67e-05	C	Energy production and conversion
PflSS101_4494	cyoC_2	cytochrome o ubiquinol oxidase, subunit III	2.17826	up	4e-05	C	Energy production and conversion
PflSS101_4495	cyoB_2	cytochrome o ubiquinol oxidase, subunit I	2.18478	up	6.44e-06	C	Energy production and conversion
PflSS101_4528	rplU	ribosomal protein L21	2.07536	down	5.37e-06	J	Translation
PflSS101_4531		conserved hypothetical protein	3.71598	up	0.000158	X	Not in COGs
PflSS101_4588		conserved hypothetical protein	4.14275	down	4.31e-05	K	Transcription
PflSS101_4589		PrrF1 RNA	5.88255	up	0.000479	X	Not in COGs
PflSS101_4590	phuV	hemin ABC transporter, ATP-binding protein PhuV	2.66431	up	1.2e-05	P	Inorganic ion transport and metabolism
PflSS101_4592	phuT	hemin ABC transporter, periplasmic hemin-binding protein PhuT	2.68749	up	0.000175	P	Inorganic ion transport and metabolism
PflSS101_4608		PF05359 family protein	2.49305	down	0.00014	M	Cell wall/membrane biogenesis
PflSS101_4609		putative phospholipid-binding domain protein	32.7757	down	3.53e-06	R	General function prediction only
PflSS101_4644		conserved hypothetical protein	11.6646	down	1.45e-05	X	Not in COGs
PflSS101_4655		DEAD_DEAH box helicase domain protein	8.33266	down	0.000912	R	General function prediction only
PflSS101_4656		conserved hypothetical protein	11.6114	down	0.000431	X	Not in COGs
PflSS101_4667		conserved hypothetical protein	7.46109	down	4.38e-05	X	Not in COGs
PflSS101_4673		conserved hypothetical protein	3.44959	down	0.000309	X	Not in COGs
PflSS101_4676		conserved hypothetical protein	5.89536	down	3.84e-05	X	Not in COGs
PflSS101_4698		molybdopterin dehydrogenase, FAD-binding protein	7.08194	down	0.000149	C	Energy production and conversion
PflSS101_4707	hasAp	heme acquisition protein HasAp	18.1534	up	8.68e-05	X	Not in COGs
PflSS101_4708	hasR	TonB-dependent outermembrane heme receptor HasR	2.74869	up	2.16e-05	P	Inorganic ion transport and metabolism
PflSS101_4721	tesB	acyl-CoA thioesterase II	2.58196	up	0.000554	I	Lipid transport and metabolism
PflSS101_4781		MaoC-like protein	5.29136	down	2.5e-05	I	Lipid transport and metabolism
PflSS101_4789		aldehyde dehydrogenase	2.11375	down	3.86e-05	C	Energy production and conversion
PflSS101_4801		glutathionylspermidine synthase family protein	4.99756	down	0.000127	E	Amino acid transport and metabolism
PflSS101_4802		putative lipoprotein	4.76736	down	5.74e-05	S	Function unknown
PflSS101_4803		putative membrane protein repeat, PF03994 family	7.31137	down	4.69e-06	S	Function unknown
PflSS101_4804		conserved hypothetical protein	5.06046	down	0.000324	X	Not in COGs
PflSS101_4808		conserved hypothetical protein	3.54454	down	0.000105	S	Function unknown
PflSS101_4834	oprG	outer membrane protein OprG	2.07055	up	0.000502	M	Cell wall/membrane biogenesis
PflSS101_4845	tam	trans-aconitate 2-methyltransferase	2.3725	up	0.000139	R	General function prediction only
PflSS101_4869	rpmC	ribosomal protein L29	2.0614	down	5.63e-06	J	Translation
PflSS101_4886	rplL	ribosomal protein L7/L12	2.33507	down	0.000257	J	Translation
PflSS101_4887	rplJ	ribosomal protein L10	2.2624	down	0.000123	J	Translation
PflSS101_4911		putative membrane protein, PF05656 family	2.92349	down	0.000983	S	Function unknown
PflSS101_4914	coq7	2-nonaprenyl-3-methyl-6-methoxy-1,4-benzoquinol hydroxylase	2.12041	up	6.79e-05	H	Coenzyme transport and metabolism
PflSS101_4922	trpE	anthranilate synthase, component I	2.06942	up	0.000239	E	Amino acid transport and metabolism
PflSS101_4937	yeaG	protein kinase YeaG	3.4811	down	0.000268	T	Signal transduction mechanisms
PflSS101_4938		von Willebrand factor type A-like protein, PF04285 family	3.17862	down	0.000802	S	Function unknown
PflSS101_4939		SpoVR family protein	3.19275	down	0.000534	S	Function unknown
PflSS101_4954	pqqA	coenzyme PQQ synthesis protein A	3.2916	down	0.000156	X	Not in COGs
PflSS101_4959		putative membrane protein, PF01679 family	3.05912	down	0.000253	S	Function unknown
PflSS101_4962		RsmY RNA	3.21769	down	5.56e-05	X	Not in COGs
PflSS101_4966		acyl-CoA dehydrogenase family protein	2.15084	up	4.08e-05	I	Lipid transport and metabolism
PflSS101_4985	fhuA	TonB-dependent outermembrane ferrichrome receptor FhuA	3.60812	up	0.000127	P	Inorganic ion transport and metabolism
PflSS101_4996	fdhA	formaldehyde dehydrogenase, glutathione-independent	4.17092	up	6.12e-06	E	Amino acid transport and metabolism
PflSS101_4997	purU_1	formyltetrahydrofolate deformylase	3.15238	up	6.88e-05	F	Nucleotide transport and metabolism
PflSS101_4999	soxA	sarcosine oxidase, alpha subunit	6.64927	up	1.08e-05	E	Amino acid transport and metabolism
PflSS101_5001	soxB	sarcosine oxidase, beta subunit	7.1164	up	2.33e-06	E	Amino acid transport and metabolism
PflSS101_5002	glyA_2	glycine hydroxymethyltransferase	2.87266	up	4.25e-05	E	Amino acid transport and metabolism
PflSS101_5005		conserved hypothetical protein	4.63149	down	6.27e-06	X	Not in COGs
PflSS101_5090	mdcA	malonate decarboxylase, alpha subunit	2.67636	up	0.000308	I	Lipid transport and metabolism
PflSS101_5135	calB	coniferyl aldehyde dehydrogenase	7.93044	down	0.000251	C	Energy production and conversion
PflSS101_5136		conserved hypothetical protein	5.94285	down	2.32e-05	X	Not in COGs
PflSS101_5137		oxidoreductase, GMC family	3.14712	down	5e-05	E	Amino acid transport and metabolism
PflSS101_5173		FAH family protein	2.84373	up	0.000434	Q	Secondary metabolites biosynthesis, transport and catabolism
PflSS101_5192		aminotransferase	2.3011	up	0.00016	H	Coenzyme transport and metabolism
PflSS101_5193		glutamate--ammonia ligase	2.42796	up	0.000115	E	Amino acid transport and metabolism
PflSS101_5212		HflC_HflK family protein	5.53556	down	1.51e-05	O	Posttranslational modification, protein turnover, chaperones
PflSS101_5214		conserved hypothetical protein	2.06621	down	5.36e-05	X	Not in COGs
PflSS101_5282		GAF-like domain, PF04340 family	2.1399	up	5.78e-05	S	Function unknown
PflSS101_5283	sss	site-specific recombinase Sss	2.73142	up	5.15e-05	L	Replication, recombination and repair
PflSS101_5284		HAD-superfamily hydrolase, subfamily IA, variant 1 and 3	2.54016	up	0.000299	R	General function prediction only
PflSS101_5300	alr	alanine racemase	2.95418	up	0.000657	M	Cell wall/membrane biogenesis
PflSS101_5302	dadA	D-amino acid dehydrogenase, small subunit	5.99171	up	2.54e-06	E	Amino acid transport and metabolism
PflSS101_5310		aldehyde dehydrogenase family protein	2.25084	up	0.000751	C	Energy production and conversion
PflSS101_5338		putative type VI secretion-associated lipoprotein TagQ	22.0109	down	5.31e-06	X	Not in COGs
PflSS101_5339	tagR	type VI secretion posttranslational regulatory protein TagR	6.33879	down	0.000444	S	Function unknown
PflSS101_5342	ppkA	serine_threonine protein kinase PpkA	5.33406	down	1.48e-05	R	General function prediction only
PflSS101_5343	pppA	serine_threonine phosphoprotein phosphatase PppA	5.87496	down	3.25e-05	T	Signal transduction mechanisms
PflSS101_5344	tagF	type VI secretion-associated protein TagF	3.63616	down	9.88e-07	S	Function unknown
PflSS101_5345	tssM1	type VI secretion protein TssM1	5.08876	down	9.57e-05	S	Function unknown
PflSS101_5346	tssL1	type VI secretion protein TssL1	5.91246	down	0.000338	S	Function unknown
PflSS101_5347	tssK1	type VI secretion protein TssK1	12.0138	down	1.13e-05	S	Function unknown
PflSS101_5348	tssJ1	type VI secretion lipoprotein TssJ1	17.015	down	1.7e-06	S	Function unknown
PflSS101_5349	fha1	type VI secretion protein Fha1	21.6319	down	2.63e-07	T	Signal transduction mechanisms
PflSS101_5350	tssA1	type VI secretion protein TssA1	20.123	down	5.23e-06	S	Function unknown
PflSS101_5351	tssB1	type VI secretion protein TssB1	35.0048	down	3.23e-06	S	Function unknown
PflSS101_5352	tssC1	type VI secretion protein TssC1	18.4144	down	1.34e-07	S	Function unknown
PflSS101_5353	hcp1	type VI secretion system effector Hcp1	38.5835	down	1.19e-05	S	Function unknown
PflSS101_5354	tssE1	type VI secretion protein TssE1	14.4848	down	0.000992	S	Function unknown
PflSS101_5355	tssF1	type VI secretion protein TssF1	5.54668	down	6.55e-05	S	Function unknown
PflSS101_5357	clpV1	type VI secretion ATPase ClpV1	13.4896	down	4.68e-07	O	Posttranslational modification, protein turnover, chaperones
PflSS101_5358	vgrG1	type VI secretion protein VgrG1	9.14605	down	4.28e-05	S	Function unknown
PflSS101_5359		conserved hypothetical protein	8.49064	down	1.64e-06	S	Function unknown
PflSS101_5361		hypothetical protein	6.85874	down	0.000812	X	Not in COGs
PflSS101_5367	hupA	DNA-binding protein HU, alpha subunit	2.50829	down	0.000328	L	Replication, recombination and repair
PflSS101_5372		secreted repeat protein	5.19473	down	8.36e-06	S	Function unknown
PflSS101_5392	aspA	aspartate ammonia-lyase	2.40634	up	1.72e-05	E	Amino acid transport and metabolism
PflSS101_5463		alpha_beta hydrolase domain protein	4.18574	down	2.1e-06	I	Lipid transport and metabolism
PflSS101_5486		RNA polymerase sigma factor, sigma-70 family	4.15817	up	9.57e-05	K	Transcription
PflSS101_5487		sigma factor regulatory protein, FecR family	2.80389	up	0.000397	P	Inorganic ion transport and metabolism

## Sheet: Table S4-P<0.001 fc>2 up
Locustag	Genes	Gene descriptions	Fold change-rsmYZ vs WT		P value-rsmYZ vs WT	COG	COG designations
PflSS101_0029	dgoK	2-dehydro-3-deoxygalactonokinase	5.07441	up	1.39e-05	G	Carbohydrate transport and metabolism
PflSS101_0031	dgoD	D-galactonate dehydratase	2.4547	up	0.000171	M	Cell wall/membrane biogenesis
PflSS101_0080		hypothetical protein	2.29373	up	0.00097	X	Not in COGs
PflSS101_0112	gcdH	glutaryl-CoA dehydrogenase	2.29128	up	2.49e-05	I	Lipid transport and metabolism
PflSS101_0113		CoA-transferase, family III	2.85121	up	2.1e-06	C	Energy production and conversion
PflSS101_0208	gabT	4-aminobutyrate transaminase	3.73717	up	2.76e-05	E	Amino acid transport and metabolism
PflSS101_0474	putA	proline dehydrogenase/delta-1-pyrroline-5-carboxylate dehydrogenase	3.3798	up	0.000289	C	Energy production and conversion
PflSS101_0482	aceF	pyruvate dehydrogenase complex dihydrolipoamide acetyltransferase, long form	2.02933	up	2.33e-05	C	Energy production and conversion
PflSS101_0582		conserved hypothetical protein	2.09799	up	0.000667	X	Not in COGs
PflSS101_0717		transcriptional regulator, AraC family	3.26375	up	0.00058	K	Transcription
PflSS101_0768	phrB	deoxyribodipyrimidine photolyase	5.08733	up	0.000398	L	Replication, recombination and repair
PflSS101_0769		transcriptional regulator, MerR family	3.74091	up	0.000999	K	Transcription
PflSS101_0770		protein of unknown function DUF523 family/DUF1722 family	4.21488	up	0.000511	S	Function unknown
PflSS101_0771		conserved hypothetical protein	2.6239	up	0.000401	X	Not in COGs
PflSS101_0858		ABC transporter, ATP-binding protein	8.51208	up	6.32e-08	R	General function prediction only
PflSS101_0896	fagA	FagA protein	6.71536	up	0.000396	X	Not in COGs
PflSS101_0898		conserved hypothetical protein	12.7398	up	3.22e-05	X	Not in COGs
PflSS101_0899	sodA1	superoxide dismutase, Mn	10.94	up	0.000337	P	Inorganic ion transport and metabolism
PflSS101_1039		DNA-binding response regulator, LuxR family	6.88585	up	6.06e-06	T	Signal transduction mechanisms
PflSS101_1157		antioxidant, AhpC_TSA family	2.2875	up	4.98e-05	O	Posttranslational modification, protein turnover, chaperones
PflSS101_1220	mdoD	glucans biosynthesis protein D	3.34388	up	0.000157	P	Inorganic ion transport and metabolism
PflSS101_1359	moaA	molybdenum cofactor biosynthesis protein A	2.14203	up	0.000402	H	Coenzyme transport and metabolism
PflSS101_1444	algU	RNA polymerase sigma factor AlgU	2.58333	up	8.32e-05	K	Transcription
PflSS101_1522		putative thiamine pyrophosphate enzyme	4.87108	up	0.000341	E	Amino acid transport and metabolism
PflSS101_1571		universal stress protein family protein	2.07987	up	0.000745	T	Signal transduction mechanisms
PflSS101_1588	sthA	soluble pyridine nucleotide transhydrogenase	2.48478	up	1.63e-05	C	Energy production and conversion
PflSS101_1603		putative anti-anti-sigma factor	2.48533	up	2.97e-05	T	Signal transduction mechanisms
PflSS101_1704		efflux ABC transporter, permease protein	2.23667	up	7.56e-05	Q	Secondary metabolites biosynthesis, transport and catabolism
PflSS101_1705		efflux ABC transporter, ATP-binding protein	2.62703	up	8.25e-05	Q	Secondary metabolites biosynthesis, transport and catabolism
PflSS101_1760	ccmA	heme ABC exporter, ATP-binding protein CcmA	2.24404	up	0.000778	O	Posttranslational modification, protein turnover, chaperones
PflSS101_1794		ABC transporter, substrate-binding protein, QAT family	2.24775	up	0.000644	E	Amino acid transport and metabolism
PflSS101_1802	sucA	2-oxoglutarate dehydrogenase, E1 component	2.03605	up	1.87e-07	C	Energy production and conversion
PflSS101_1804	lpdA	dihydrolipoyl dehydrogenase	2.0684	up	5.24e-06	C	Energy production and conversion
PflSS101_1922	fcuA	TonB-dependent outermembrane ferrichrome receptor FcuA	8.5785	up	0.000351	P	Inorganic ion transport and metabolism
PflSS101_1976		conserved hypothetical protein	2.15442	up	0.000869	X	Not in COGs
PflSS101_2119		ornithine cyclodeaminase family protein	2.26529	up	0.000175	E	Amino acid transport and metabolism
PflSS101_2432		conserved hypothetical protein	2.7287	up	0.000232	X	Not in COGs
PflSS101_2433		transcriptional regulator, GntR family/aminotransferase, classes I and II	2.98451	up	0.000135	K	Transcription
PflSS101_2434	ccoG_1	cytochrome c oxidase accessory protein CcoG	3.59128	up	0.000693	C	Energy production and conversion
PflSS101_2487		flavin reductase	3.39075	up	2.23e-05	I	Lipid transport and metabolism
PflSS101_2537	xylY	toluate 1,2-dioxygenase subunit beta	6.1735	up	0.000575	Q	Secondary metabolites biosynthesis, transport and catabolism
PflSS101_2552		transcriptional regulator, AraC family	5.74496	up	0.000168	K	Transcription
PflSS101_2553		FAD dependent oxidoreductase	5.68779	up	7.18e-05	E	Amino acid transport and metabolism
PflSS101_2554		cupin domain protein, PF05899 family	5.86668	up	0.000845	R	General function prediction only
PflSS101_2555		periplasmic putrescine-binding protein, PotF family	9.39779	up	0.000739	E	Amino acid transport and metabolism
PflSS101_2620	fadB1x	enoyl-coa hydratase FadB1x	2.07344	up	0.000128	I	Lipid transport and metabolism
PflSS101_2621	acdA	acyl-CoA dehydrogenase	2.18243	up	0.000107	I	Lipid transport and metabolism
PflSS101_2664	gloA	lactoylglutathione lyase	3.08684	up	0.000191	E	Amino acid transport and metabolism
PflSS101_2666	ahpC	alkyl hydroperoxide reductase, C subunit	2.05297	up	0.000279	O	Posttranslational modification, protein turnover, chaperones
PflSS101_2687		transport protein, AzlD family	3.22956	up	0.000124	S	Function unknown
PflSS101_2820	pstS2	phosphate ABC transporter, phosphate-binding protein PstS2	4.57894	up	0.00052	P	Inorganic ion transport and metabolism
PflSS101_2880		TonB-dependent outermembrane receptor	6.30018	up	0.000573	P	Inorganic ion transport and metabolism
PflSS101_3128		hypothetical protein	2.08113	up	0.000193	X	Not in COGs
PflSS101_3202		cupin 4 family protein	2.21665	up	0.000347	S	Function unknown
PflSS101_3219	higB2	toxin HigB2	2.21701	up	0.00065	X	Not in COGs
PflSS101_3354	arcB	ornithine cyclodeaminase	2.78652	up	0.00028	E	Amino acid transport and metabolism
PflSS101_3526	leuC	3-isopropylmalate dehydratase, large subunit	2.63634	up	0.000925	E	Amino acid transport and metabolism
PflSS101_3590		cupin domain protein	2.20378	up	0.000325	G	Carbohydrate transport and metabolism
PflSS101_3712	pvdS	RNA polymerase sigma-70 factor, ECF subfamily, PvdS	5.94346	up	5.41e-05	K	Transcription
PflSS101_3736	cheA	chemotaxis sensor histidine kinase CheA	2.13949	up	0.000168	N	Cell motility
PflSS101_3737	cheZ	chemotaxis phosphatase CheZ	2.44442	up	0.000278	N	Cell motility
PflSS101_3738	cheY	chemotaxis protein CheY	2.19745	up	0.000213	T	Signal transduction mechanisms
PflSS101_3739	fliA	motility sigma factor FliA	2.36584	up	0.000265	K	Transcription
PflSS101_3740	fleN	flagellar synthesis regulator FleN	2.22943	up	1.38e-06	D	Cell cycle control, mitosis and meiosis
PflSS101_3741	flhF	flagellar biosynthesis protein FlhF	3.37712	up	9.17e-05	N	Cell motility
PflSS101_3742	flhA	flagellar biosynthesis protein FlhA	2.26342	up	0.000179	N	Cell motility
PflSS101_3755	fliO	flagellar protein FliO	2.01505	up	0.000294	N	Cell motility
PflSS101_3757	fliM	flagellar motor switch protein FliM	2.92997	up	1.31e-05	N	Cell motility
PflSS101_3758	fliL	flagellar basal body-associated protein FliL	3.37387	up	0.000153	N	Cell motility
PflSS101_3759	fliK	flagellar hook-length control protein FliK	2.03659	up	9.1e-05	N	Cell motility
PflSS101_3764	fliI	flagellum-specific ATP synthase FliI	2.45925	up	0.000118	N	Cell motility
PflSS101_3766	fliG	flagellar motor switch protein FliG	2.58829	up	2.77e-05	N	Cell motility
PflSS101_3767	fliF	flagellar M-ring protein FliF	2.61505	up	4.52e-06	N	Cell motility
PflSS101_3768	fliE	flagellar hook-basal body complex protein FliE	2.49773	up	0.000279	N	Cell motility
PflSS101_3769	fleR	sigma-54 dependent DNA-binding response regulator FleR	2.55503	up	7.39e-05	T	Signal transduction mechanisms
PflSS101_3770	fleS	sensory box histidine kinase FleS	3.62707	up	1.69e-05	T	Signal transduction mechanisms
PflSS101_3783	flgG	flagellar basal-body rod protein FlgG	2.16487	up	4.6e-05	N	Cell motility
PflSS101_3784	flgF	flagellar basal-body rod protein FlgF	2.54513	up	0.000256	N	Cell motility
PflSS101_3798		sensory box histidine kinase_response regulator	3.7137	up	6.9e-05	E	Amino acid transport and metabolism
PflSS101_3840	speB	agmatinase	2.4799	up	0.000366	E	Amino acid transport and metabolism
PflSS101_3894		copper-exporting ATPase	2.16997	up	0.000311	P	Inorganic ion transport and metabolism
PflSS101_4051		conserved hypothetical protein	2.77999	up	6.34e-05	X	Not in COGs
PflSS101_4112		ribonucleoside-diphosphate reductase, alpha subunit	2.42784	up	1.41e-05	F	Nucleotide transport and metabolism
PflSS101_4115	flgD	flagellar hook capping protein	2.27537	up	0.000225	N	Cell motility
PflSS101_4117	flgB	flagellar basal-body rod protein FlgB	2.20893	up	0.000553	N	Cell motility
PflSS101_4120	flgA	flagella basal body P-ring formation protein FlgA	2.49392	up	3.22e-05	N	Cell motility
PflSS101_4133	algZ	alginate biosynthesis transcriptional activator AlgZ	3.39831	up	0.000434	X	Not in COGs
PflSS101_4143	ribH_2	6,7-dimethyl-8-ribityllumazine synthase	2.48032	up	0.000103	H	Coenzyme transport and metabolism
PflSS101_4181		conserved hypothetical protein	2.35761	up	0.000594	X	Not in COGs
PflSS101_4244		conserved hypothetical protein	2.21562	up	0.000747	S	Function unknown
PflSS101_4274	tdcG	L-serine ammonia-lyase TdcG	2.03731	up	5.77e-05	E	Amino acid transport and metabolism
PflSS101_4310		DNA-binding stress protein, Dps family	2.13753	up	5.33e-05	P	Inorganic ion transport and metabolism
PflSS101_4358	phuR	TonB-dependent outermembrane heme receptor PhuR	6.51439	up	0.000279	P	Inorganic ion transport and metabolism
PflSS101_4359	hemO	heme oxygenase HemO	4.09942	up	9.61e-05	P	Inorganic ion transport and metabolism
PflSS101_4361		methyl-accepting chemotaxis protein	3.28946	up	0.000415	N	Cell motility
PflSS101_4425	mltF	membrane-bound lytic murein transglycosylase F	2.49226	up	1.68e-05	M	Cell wall/membrane biogenesis
PflSS101_4443		hydrolase, carbon-nitrogen family	2.77036	up	3.51e-05	R	General function prediction only
PflSS101_4444		aminotransferase YbdL	2.38891	up	0.000282	E	Amino acid transport and metabolism
PflSS101_4531		conserved hypothetical protein	2.40491	up	0.00072	X	Not in COGs
PflSS101_4547	catA	catechol 1,2-dioxygenase	2.58003	up	0.000911	Q	Secondary metabolites biosynthesis, transport and catabolism
PflSS101_4589		PrrF1 RNA	3.82486	up	0.000461	#N/A	0
PflSS101_4707	hasAp	heme acquisition protein HasAp	6.94879	up	0.000187	X	Not in COGs
PflSS101_4845	tam	trans-aconitate 2-methyltransferase	2.18227	up	0.000264	R	General function prediction only
PflSS101_4914	coq7	2-nonaprenyl-3-methyl-6-methoxy-1,4-benzoquinol hydroxylase	2.17248	up	0.000311	H	Coenzyme transport and metabolism
PflSS101_4966		acyl-CoA dehydrogenase family protein	2.516	up	5.17e-05	I	Lipid transport and metabolism
PflSS101_4996	fdhA	formaldehyde dehydrogenase, glutathione-independent	2.03895	up	0.000218	E	Amino acid transport and metabolism
PflSS101_4999	soxA	sarcosine oxidase, alpha subunit	3.40069	up	9.43e-05	E	Amino acid transport and metabolism
PflSS101_5001	soxB	sarcosine oxidase, beta subunit	2.9107	up	0.000187	E	Amino acid transport and metabolism
PflSS101_5090	mdcA	malonate decarboxylase, alpha subunit	2.70909	up	0.000479	I	Lipid transport and metabolism
PflSS101_5173		FAH family protein	3.27482	up	0.000247	Q	Secondary metabolites biosynthesis, transport and catabolism
PflSS101_5192		aminotransferase	2.4077	up	4.69e-05	H	Coenzyme transport and metabolism
PflSS101_5193		glutamate--ammonia ligase	2.42641	up	1.8e-05	E	Amino acid transport and metabolism
PflSS101_5226		6S SsrS RNA	2.68724	up	0.000564	#N/A	0
PflSS101_5283	sss	site-specific recombinase Sss	2.49899	up	7.75e-05	L	Replication, recombination and repair
PflSS101_5284		HAD-superfamily hydrolase, subfamily IA, variant 1 and 3	2.21828	up	6.07e-05	R	General function prediction only
PflSS101_5286		secondary thiamine-phosphate synthase enzyme	9.43076	up	0.000476	S	Function unknown
PflSS101_5300	alr	alanine racemase	3.2167	up	0.00039	M	Cell wall/membrane biogenesis
PflSS101_5302	dadA	D-amino acid dehydrogenase, small subunit	6.09655	up	4.03e-06	E	Amino acid transport and metabolism
PflSS101_5310		aldehyde dehydrogenase family protein	2.01867	up	0.000716	C	Energy production and conversion
PflSS101_5392	aspA	aspartate ammonia-lyase	2.23082	up	9.51e-05	E	Amino acid transport and metabolism
PflSS101_5471	glmR	transcriptional regulator GlmR	2.06661	up	0.000643	K	Transcription

## Sheet: Table S5-P<0.001 fc>2 down
Locustag	Genes	Gene descriptions	Fold change-rsmYZ vs WT		P value-rsmYZ vs WT	COG	COG designations
PflSS101_0018		conserved hypothetical protein	4.0782	down	0.000155	X	Not in COGs
PflSS101_0037		conserved hypothetical protein	6.75774	down	3.02e-05	S	Function unknown
PflSS101_0038		conserved hypothetical protein	11.1922	down	1.62e-05	S	Function unknown
PflSS101_0039		conserved domain protein	6.92807	down	2.6e-06	X	Not in COGs
PflSS101_0041	osmC	peroxiredoxin OsmC	7.50995	down	0.000289	O	Posttranslational modification, protein turnover, chaperones
PflSS101_0057	ctaC	cytochrome c oxidase, subunit II	4.02456	down	7.92e-05	C	Energy production and conversion
PflSS101_0070	katE	catalase HPII	27.6015	down	4.83e-06	P	Inorganic ion transport and metabolism
PflSS101_0088		conserved hypothetical protein	7.8871	down	0.000244	X	Not in COGs
PflSS101_0089		putative membrane protein, PF07043 family	8.99443	down	2.01e-05	X	Not in COGs
PflSS101_0090		inhibitor of vertebrate lysozyme family protein	8.91186	down	0.000234	X	Not in COGs
PflSS101_0110	pntAA	NAD_P transhydrogenase, alpha subunit part 1	2.51081	down	0.000918	C	Energy production and conversion
PflSS101_0154		PF06097 family protein	3.15449	down	4.32e-07	S	Function unknown
PflSS101_0160		adhesin_hemagglutinin, HecA family	2.33035	down	0.000744	X	Not in COGs
PflSS101_0171		putative lipoprotein	2.70912	down	0.000127	X	Not in COGs
PflSS101_0173		curli production assembly_transport component CsgG	4.70507	down	0.000115	M	Cell wall/membrane biogenesis
PflSS101_0189		conserved hypothetical protein	2.74909	down	0.000509	X	Not in COGs
PflSS101_0202		conserved hypothetical protein	4.38588	down	0.000941	X	Not in COGs
PflSS101_0203		hypothetical protein	34.0147	down	9.02e-07	X	Not in COGs
PflSS101_0204		conserved hypothetical protein	22.7179	down	0.000282	X	Not in COGs
PflSS101_0205	rebB_1	RebB protein	93.6646	down	9.77e-09	X	Not in COGs
PflSS101_0206	rebB_2	RebB protein	44.2392	down	1e-05	X	Not in COGs
PflSS101_0297		putative phospholipid-binding domain_LysM domain protein	6.7867	down	4.1e-05	S	Function unknown
PflSS101_0364	secB	protein-export chaperone SecB	2.00282	down	0.000326	U	Intracellular trafficking and secretion
PflSS101_0417	phaC	poly_3-hydroxyalkanoate synthase 2	2.7469	down	2.39e-06	I	Lipid transport and metabolism
PflSS101_0584		bacterioferritin family protein	8.13186	down	1.5e-07	P	Inorganic ion transport and metabolism
PflSS101_0635	yfhM	alpha-2-macroglobulin YfhM	2.46781	down	9.62e-05	R	General function prediction only
PflSS101_0646	pprB	two-component response regulator PprB	3.25395	down	8.41e-05	T	Signal transduction mechanisms
PflSS101_0648	tadD	Flp pilus assembly lipoprotein TadD	6.58623	down	9.14e-05	U	Intracellular trafficking and secretion
PflSS101_0651	tadA	Flp pilus assembly ATPase TadA	3.23704	down	0.000481	U	Intracellular trafficking and secretion
PflSS101_0652	tadZ	Flp pilus assembly protein TadZ	3.20016	down	3.14e-05	U	Intracellular trafficking and secretion
PflSS101_0653	rcpA	Flp pilus assembly protein, secretin RcpA	9.01437	down	1.54e-05	U	Intracellular trafficking and secretion
PflSS101_0655	flp	type IVb pilin Flp	49.2122	down	7.03e-06	U	Intracellular trafficking and secretion
PflSS101_0657		POTRA domain protein, ShlB-type	6.58435	down	5.33e-06	U	Intracellular trafficking and secretion
PflSS101_0660		oxidoreductase, short chain dehydrogenase/reductase family protein	5.49253	down	8.99e-05	I	Lipid transport and metabolism
PflSS101_0661		putative acetyl-CoA acetyltransferase	2.27653	down	0.000964	I	Lipid transport and metabolism
PflSS101_0663	cueR	Cu_I-responsive transcriptional regulator	2.30827	down	7.54e-05	K	Transcription
PflSS101_0697		conserved hypothetical protein	4.57995	down	9.85e-06	X	Not in COGs
PflSS101_0760		lipid A 3-O-deacylase, PagL	3.62486	down	0.000141	X	Not in COGs
PflSS101_0810		hypothetical protein	2.88925	down	2.11e-05	X	Not in COGs
PflSS101_0817	pilA	type IV pilus protein PilA	2.44677	down	0.000654	N	Cell motility
PflSS101_0849		outer membrane porin, OprD family	2.67229	down	0.000646	X	Not in COGs
PflSS101_0935		peptidase, M48 family	2.02183	down	0.000665	R	General function prediction only
PflSS101_0942		PF06980 family protein	4.93379	down	2.17e-05	X	Not in COGs
PflSS101_0943		PF07044 family protein	4.7113	down	7.41e-05	X	Not in COGs
PflSS101_1013		serine protease domain_outer membrane autotransporter domain protein	2.11395	down	0.000235	S	Function unknown
PflSS101_1046	hmgA	homogentisate 1,2-dioxygenase	4.36367	down	0.000115	Q	Secondary metabolites biosynthesis, transport and catabolism
PflSS101_1047	fahA	fumarylacetoacetase	5.40706	down	0.000301	Q	Secondary metabolites biosynthesis, transport and catabolism
PflSS101_1048	maiA	maleylacetoacetate isomerase	5.2321	down	0.000315	O	Posttranslational modification, protein turnover, chaperones
PflSS101_1072	hupN	DNA-binding protein HU, nu subunit	5.56175	down	5.97e-05	L	Replication, recombination and repair
PflSS101_1096	gcd	quinoprotein glucose dehydrogenase	3.78607	down	6.16e-05	G	Carbohydrate transport and metabolism
PflSS101_1123		response regulator	3.29088	down	0.000134	K	Transcription
PflSS101_1145	gltI	glutamate_aspartate ABC transporter, periplasmic glutamate/aspartate-binding protein GltI	2.33898	down	0.000408	E	Amino acid transport and metabolism
PflSS101_1168		RsmZ RNA	82.0602	down	0.000186	#N/A	0
PflSS101_1186		conserved hypothetical protein	3.71461	down	0.000494	X	Not in COGs
PflSS101_1187		conserved hypothetical protein	4.2566	down	0.000224	X	Not in COGs
PflSS101_1189		putative phage tail sheath protein	3.77823	down	0.000879	R	General function prediction only
PflSS101_1190		putative phage tail tube protein	2.76108	down	8.96e-05	R	General function prediction only
PflSS101_1239		OmpA family lipoprotein	11.764	down	3.44e-07	M	Cell wall/membrane biogenesis
PflSS101_1240		conserved hypothetical protein	9.72336	down	1.28e-05	X	Not in COGs
PflSS101_1245		conserved hypothetical protein	2.98249	down	0.000147	X	Not in COGs
PflSS101_1309	rpoS	RNA polymerase sigma factor RpoS	4.26594	down	2.55e-05	K	Transcription
PflSS101_1402		LemA family protein	3.1679	down	0.00037	S	Function unknown
PflSS101_1491		conserved hypothetical protein	39.9461	down	2.77e-07	X	Not in COGs
PflSS101_1492		conserved hypothetical protein	18.7988	down	0.000159	X	Not in COGs
PflSS101_1519		transcriptional regulator, LysR family	12.113	down	9.55e-06	K	Transcription
PflSS101_1554		LamB_YcsF family protein	6.41159	down	3.57e-05	R	General function prediction only
PflSS101_1567		conserved hypothetical protein	3.04409	down	0.000199	X	Not in COGs
PflSS101_1607		conserved hypothetical protein	4.80211	down	5.01e-05	X	Not in COGs
PflSS101_1611		conserved hypothetical protein	4.9462	down	2.47e-05	L	Replication, recombination and repair
PflSS101_1635	psoR	LuxR family transcriptional regulatory protein PsoR	4.2365	down	1.09e-05	T	Signal transduction mechanisms
PflSS101_1641		putative oligopeptide_dipeptide ABC transporter, periplasmic oligopeptide/dipeptide-binding protein	5.07925	down	0.000179	E	Amino acid transport and metabolism
PflSS101_1663	wbjB	trifunctional UDP-D-GlcNAc 4,6-dehydratase/5-epimerase/3-epimerase WbjB	3.61336	down	2.66e-05	M	Cell wall/membrane biogenesis
PflSS101_1664	wbjC	UDP-2-acetamido-2,6-dideoxy-L-lyxo-4-hexulose 4-reductase WbjC	3.23567	down	2.92e-05	M	Cell wall/membrane biogenesis
PflSS101_1665	wbjD	UDP-2-acetamido-2,6-dideoxy-L-talose 2-epimerase WbjD	2.04038	down	0.000457	M	Cell wall/membrane biogenesis
PflSS101_1671	wbpM	nucleotide sugar epimerase_dehydratase WbpM	2.40071	down	0.000179	M	Cell wall/membrane biogenesis
PflSS101_1672		beta-hydroxylase, aspartyl_asparaginyl family	2.01723	down	0.000794	O	Posttranslational modification, protein turnover, chaperones
PflSS101_1677		competence protein ComEA helix-hairpin-helix repeat protein	17.1933	down	1.81e-06	L	Replication, recombination and repair
PflSS101_1746		conserved hypothetical protein	2.85172	down	0.000359	X	Not in COGs
PflSS101_1748		PF05957 family protein	3.22821	down	7.38e-05	S	Function unknown
PflSS101_1809		putative lipoprotein	2.96948	down	1.65e-05	X	Not in COGs
PflSS101_1812	htpG	chaperone protein HtpG	2.77201	down	0.00013	O	Posttranslational modification, protein turnover, chaperones
PflSS101_1815		OsmC family protein	2.19745	down	0.00068	O	Posttranslational modification, protein turnover, chaperones
PflSS101_1846		periplasmic putrescine-binding protein	12.8688	down	0.000119	E	Amino acid transport and metabolism
PflSS101_1847		conserved hypothetical protein	9.38126	down	4.94e-06	X	Not in COGs
PflSS101_1851		putative dipeptidase	14.3355	down	1.79e-05	E	Amino acid transport and metabolism
PflSS101_1863	fadE_1	acyl-CoA dehydrogenase	4.42042	down	8.16e-05	I	Lipid transport and metabolism
PflSS101_1880		conserved hypothetical protein	6.84284	down	5.72e-07	P	Inorganic ion transport and metabolism
PflSS101_1881		conserved hypothetical protein	9.46147	down	3.46e-05	X	Not in COGs
PflSS101_1893		putative ABC transporter, periplasmic substrate-binding protein	2.61379	down	0.000686	P	Inorganic ion transport and metabolism
PflSS101_1946		glycosyl hydrolase, family 15	2.48611	down	0.000256	G	Carbohydrate transport and metabolism
PflSS101_1961	codA	cytosine deaminase	3.21032	down	0.00036	F	Nucleotide transport and metabolism
PflSS101_2013		conserved hypothetical protein	4.30674	down	0.000551	S	Function unknown
PflSS101_2017		conserved hypothetical protein	9.10569	down	0.000186	X	Not in COGs
PflSS101_2059		short chain dehydrogenase_reductase family protein	10.8363	down	0.000356	I	Lipid transport and metabolism
PflSS101_2060		conserved hypothetical protein	4.80362	down	6.9e-05	X	Not in COGs
PflSS101_2061		conserved hypothetical protein	10.2994	down	1.26e-05	X	Not in COGs
PflSS101_2063		oxidoreductase, short chain dehydrogenase/reductase family	3.97336	down	0.000337	R	General function prediction only
PflSS101_2064		PF06884 family protein	7.38553	down	0.00026	X	Not in COGs
PflSS101_2094		conserved domain protein	2.25348	down	0.000835	X	Not in COGs
PflSS101_2097	nucA	endonuclease NucA	12.5295	down	1.09e-05	F	Nucleotide transport and metabolism
PflSS101_2102		conserved hypothetical protein	4.2476	down	5.7e-06	X	Not in COGs
PflSS101_2103		cytochrome c family protein	2.33839	down	9.44e-05	C	Energy production and conversion
PflSS101_2104		putative isoquinoline 1-oxidoreductase, beta subunit	2.36857	down	0.000286	C	Energy production and conversion
PflSS101_2132		conserved hypothetical protein	2.75965	down	0.000646	X	Not in COGs
PflSS101_2149		glutathione S-transferase domain protein	5.13241	down	0.000967	O	Posttranslational modification, protein turnover, chaperones
PflSS101_2177		sensory box transcriptional regulator, LuxR family	8.92156	down	1.45e-05	T	Signal transduction mechanisms
PflSS101_2178		thiolase domain protein	5.11517	down	0.000217	I	Lipid transport and metabolism
PflSS101_2180		transporter, major facilitator family	4.049	down	0.000444	P	Inorganic ion transport and metabolism
PflSS101_2186		outer membrane transport barrel	7.74288	down	0.000282	S	Function unknown
PflSS101_2187	massB	non-ribosomal peptide synthetase MassB	5.57994	down	0.000198	Q	Secondary metabolites biosynthesis, transport and catabolism
PflSS101_2188	massC	non-ribosomal peptide synthetase MassC	4.86507	down	4.14e-05	Q	Secondary metabolites biosynthesis, transport and catabolism
PflSS101_2191		transcriptional regulator, LuxR family	8.87397	down	7.46e-05	T	Signal transduction mechanisms
PflSS101_2195	alkG	rubredoxin 2	45.3694	down	8.77e-05	C	Energy production and conversion
PflSS101_2196		AP endonuclease, family 2	71.8992	down	4.26e-07	G	Carbohydrate transport and metabolism
PflSS101_2197		translocator protein, LysE family	2.99142	down	7.96e-05	E	Amino acid transport and metabolism
PflSS101_2244	poxB	pyruvate dehydrogenase cytochrome	4.17041	down	0.000466	E	Amino acid transport and metabolism
PflSS101_2282	praB	protein activator of alkane oxidation PraB	8.83491	down	6.36e-05	X	Not in COGs
PflSS101_2376		conserved hypothetical protein	14.798	down	6.94e-06	X	Not in COGs
PflSS101_2379		conserved hypothetical protein	3.4217	down	0.000341	S	Function unknown
PflSS101_2398	acrA	acriflavine resistance protein A	4.13287	down	0.00057	M	Cell wall/membrane biogenesis
PflSS101_2408		conserved hypothetical protein	2.75809	down	0.000223	X	Not in COGs
PflSS101_2492		methyltransferase domain protein	3.64551	down	0.00021	H	Coenzyme transport and metabolism
PflSS101_2496	ligD	DNA ligase D	3.08922	down	0.000514	L	Replication, recombination and repair
PflSS101_2540		ATP-dependent DNA helicase, RecQ family domain/UvrD/Rep domain protein	8.73295	down	2.91e-05	L	Replication, recombination and repair
PflSS101_2560	aprA	extracellular alkaline metalloprotease AprA	51.5811	down	3.51e-07	X	Not in COGs
PflSS101_2561		protease inhibitor Inh	4.58251	down	0.00013	X	Not in COGs
PflSS101_2563	aprE	membrane fusion protein	3.82664	down	0.000197	V	Defense mechanisms
PflSS101_2564	aprF	outer membrane protein	4.48409	down	0.000158	M	Cell wall/membrane biogenesis
PflSS101_2565	pspA	serine protease A	5.52519	down	2.04e-05	S	Function unknown
PflSS101_2566	pspB	serine protease B	19.4452	down	1.14e-06	S	Function unknown
PflSS101_2567		triacylglycerol lipase	5.61463	down	3.32e-05	X	Not in COGs
PflSS101_2574		conserved hypothetical protein	6.84629	down	5.72e-06	X	Not in COGs
PflSS101_2576		conserved hypothetical protein	2.49466	down	3.79e-05	X	Not in COGs
PflSS101_2598		formyl transferase domain_enoyl-CoA hydratase/isomerase family protein	35.8025	down	9.23e-07	J	Translation
PflSS101_2599		conserved hypothetical protein	6.45527	down	2.48e-05	F	Nucleotide transport and metabolism
PflSS101_2600		conserved hypothetical protein	11.3009	down	2.38e-06	X	Not in COGs
PflSS101_2618		enoyl-CoA hydratase_isomerase family protein	2.17513	down	0.000213	I	Lipid transport and metabolism
PflSS101_2619		acyl-CoA dehydrogenase	2.08117	down	0.000147	I	Lipid transport and metabolism
PflSS101_2705		conserved hypothetical protein	5.54752	down	1.26e-05	X	Not in COGs
PflSS101_2716		conserved hypothetical protein	6.93734	down	0.000153	X	Not in COGs
PflSS101_2717		conserved hypothetical protein	12.1921	down	5.63e-06	R	General function prediction only
PflSS101_2731		conserved hypothetical protein	3.99359	down	9.66e-05	X	Not in COGs
PflSS101_2785		hypothetical protein	9.06045	down	0.000596	X	Not in COGs
PflSS101_2800		conserved hypothetical protein	3.90882	down	0.000135	X	Not in COGs
PflSS101_2808		conserved hypothetical protein	3.36854	down	0.000364	X	Not in COGs
PflSS101_2811		conserved hypothetical protein	5.71424	down	0.000468	X	Not in COGs
PflSS101_2812		adhesin_hemagglutinin, HecA family	10.311	down	1.36e-06	S	Function unknown
PflSS101_2813		hemolysin secretion_activation protein, ShlB family	5.67782	down	1.63e-05	U	Intracellular trafficking and secretion
PflSS101_2849		hypothetical protein	3.58899	down	0.000854	X	Not in COGs
PflSS101_2869	glgA	starch synthase	12.7435	down	3.58e-05	G	Carbohydrate transport and metabolism
PflSS101_2870	treZ	4-alpha-D-1-4-alpha-D-glucano_trehalose trehalohydrolase	10.4795	down	9.61e-05	G	Carbohydrate transport and metabolism
PflSS101_2871	malQ	4-alpha-glucanotransferase	11.4	down	1.13e-06	G	Carbohydrate transport and metabolism
PflSS101_2872	treY	1-4-alpha-D-glucan 1-alpha-D-glucosylmutase	5.27252	down	1.08e-05	G	Carbohydrate transport and metabolism
PflSS101_2873		conserved hypothetical protein	3.2754	down	9.86e-06	X	Not in COGs
PflSS101_2874	glgX	glycogen debranching enzyme GlgX	7.42418	down	0.000176	G	Carbohydrate transport and metabolism
PflSS101_2877		methyltransferase domain protein	4.91845	down	0.000991	X	Not in COGs
PflSS101_2879		N-acetylglucosaminylphosphatidylinositol deacetylase family protein	12.8223	down	8.1e-05	S	Function unknown
PflSS101_2892		PF03235 family protein	13.8099	down	0.000191	X	Not in COGs
PflSS101_2908		conserved hypothetical protein	9.71527	down	0.00016	S	Function unknown
PflSS101_2909		L-sorbosone dehydrogenase	7.80289	down	1.56e-05	G	Carbohydrate transport and metabolism
PflSS101_2920		conserved hypothetical protein	13.2487	down	0.000691	X	Not in COGs
PflSS101_2924		ribose ABC transporter, ATP-binding protein	2.14307	down	8.48e-05	G	Carbohydrate transport and metabolism
PflSS101_2925		putative ribose ABC transporter, periplasmic ribose-binding protein	2.20424	down	0.0008	G	Carbohydrate transport and metabolism
PflSS101_2929	iolD	3D-3,5_4-trihydroxycyclohexane-1,2-dione hydrolase	2.13227	down	3.7e-05	E	Amino acid transport and metabolism
PflSS101_2931	iolB	myo-inositol catabolism protein IolB	2.12679	down	0.000271	G	Carbohydrate transport and metabolism
PflSS101_2932	iolE	inosose dehydratase	2.66331	down	0.000835	G	Carbohydrate transport and metabolism
PflSS101_2945		conserved hypothetical protein	6.90233	down	0.000245	X	Not in COGs
PflSS101_2967		putative lipoprotein	26.8691	down	1.42e-06	S	Function unknown
PflSS101_2968	yhbO	stress response protein YhbO	12.4357	down	0.000187	R	General function prediction only
PflSS101_2969		hypothetical protein	3.77543	down	0.00013	X	Not in COGs
PflSS101_2970		hemerythrin HHE cation binding domain protein	15.7535	down	0.000274	X	Not in COGs
PflSS101_2997		conserved hypothetical protein	2.32393	down	0.00075	X	Not in COGs
PflSS101_3136		putative S-hydroxymethyl_glutathione dehydrogenase	2.96439	down	0.000296	E	Amino acid transport and metabolism
PflSS101_3139		conserved hypothetical protein	6.47373	down	0.000281	X	Not in COGs
PflSS101_3195		cold shock domain protein CspD	5.76747	down	1.85e-05	K	Transcription
PflSS101_3221		conserved hypothetical protein	22.3733	down	2.21e-07	X	Not in COGs
PflSS101_3224		conserved hypothetical protein	7.59329	down	0.000312	X	Not in COGs
PflSS101_3225		hypothetical protein	4.96225	down	0.000195	X	Not in COGs
PflSS101_3282		putative type I pilus usher pathway chaperone CsuC	4.61009	down	0.000545	N	Cell motility
PflSS101_3284		putative type I pilus protein CsuA_B	9.57963	down	6.3e-06	S	Function unknown
PflSS101_3305		PpiC-type peptidyl-prolyl cis-trans isomerase domain protein	2.23926	down	0.000581	O	Posttranslational modification, protein turnover, chaperones
PflSS101_3395	massA	non-ribosomal peptide synthetase MassA	12.0863	down	2.37e-05	Q	Secondary metabolites biosynthesis, transport and catabolism
PflSS101_3396		transcriptional regulator, LuxR family	25.8745	down	3.4e-06	T	Signal transduction mechanisms
PflSS101_3398		efflux transporter, outer membrane factor lipoprotein, NodT family	16.4479	down	7.23e-06	M	Cell wall/membrane biogenesis
PflSS101_3432		oxidoreductase, aldo_keto reductase family	12.423	down	5.7e-06	C	Energy production and conversion
PflSS101_3475		conserved hypothetical protein	2.08071	down	7.92e-06	X	Not in COGs
PflSS101_3480	rihA	pyrimidine-specific ribonucleoside hydrolase RihA	3.74769	down	6.48e-05	F	Nucleotide transport and metabolism
PflSS101_3499	pcp	pyroglutamyl-peptidase I	3.92013	down	0.000316	O	Posttranslational modification, protein turnover, chaperones
PflSS101_3501		putative membrane protein, PF006149 family	3.73573	down	8.71e-05	S	Function unknown
PflSS101_3546		thermolysin metallopeptidase family protein	5.33463	down	0.000132	E	Amino acid transport and metabolism
PflSS101_3559		oxidoreductase, GMC family	4.30381	down	0.000889	E	Amino acid transport and metabolism
PflSS101_3606	chiC	chitinase	6.29032	down	0.000131	G	Carbohydrate transport and metabolism
PflSS101_3637		TENA_THI-4 family protein	2.44366	down	2.35e-06	H	Coenzyme transport and metabolism
PflSS101_3650		GNAT-family acetyltransferase TIGR03103	2.78673	down	0.000233	M	Cell wall/membrane biogenesis
PflSS101_3651		hydrolase, peptidase M42 family	4.83776	down	0.000687	G	Carbohydrate transport and metabolism
PflSS101_3658		conserved hypothetical protein	4.68175	down	0.000108	X	Not in COGs
PflSS101_3662		conserved hypothetical protein	6.76872	down	5.4e-05	X	Not in COGs
PflSS101_3761		response regulator	2.59624	down	8.99e-05	T	Signal transduction mechanisms
PflSS101_3762		putative anti-anti-sigma factor	15.2692	down	6.17e-05	T	Signal transduction mechanisms
PflSS101_3802		conserved hypothetical protein	2.19846	down	0.000355	X	Not in COGs
PflSS101_3830		siderophore biosynthesis protein, IucA_IucC family	2.9909	down	0.000467	Q	Secondary metabolites biosynthesis, transport and catabolism
PflSS101_3854		conserved hypothetical protein	6.77004	down	0.000373	X	Not in COGs
PflSS101_3909		conserved hypothetical protein	4.37409	down	3.15e-05	X	Not in COGs
PflSS101_3923		hypothetical protein	5.07687	down	0.000344	X	Not in COGs
PflSS101_3924		hypothetical protein	7.537	down	1.12e-07	X	Not in COGs
PflSS101_3925		conserved hypothetical protein	8.23631	down	1.41e-05	P	Inorganic ion transport and metabolism
PflSS101_3967		ThiF_MoeB family protein	8.99608	down	6.04e-06	H	Coenzyme transport and metabolism
PflSS101_3968		putative cysteine synthase	6.90574	down	0.000359	E	Amino acid transport and metabolism
PflSS101_3969		putative serine O-acetyltransferase	5.66932	down	0.0002	E	Amino acid transport and metabolism
PflSS101_3970		threonyl_alanyl tRNA synthetase	3.64675	down	0.000671	R	General function prediction only
PflSS101_4001		conserved hypothetical protein	5.94606	down	0.000122	X	Not in COGs
PflSS101_4072		conserved hypothetical protein	14.7761	down	3.72e-06	X	Not in COGs
PflSS101_4073		conserved hypothetical protein	14.3307	down	1.54e-07	X	Not in COGs
PflSS101_4074		conserved hypothetical protein	11.7539	down	7.78e-06	X	Not in COGs
PflSS101_4182		glycerophosphodiester phosphodiesterase family protein	2.34831	down	0.000964	C	Energy production and conversion
PflSS101_4198		transcription activator, effector-binding domain protein	2.18649	down	0.000309	S	Function unknown
PflSS101_4215		CsbD-like family protein	14.1386	down	6.53e-05	X	Not in COGs
PflSS101_4221		TIGR02884 family protein	24.1091	down	2.1e-05	X	Not in COGs
PflSS101_4326		glycosyltransferase, group 1 family	3.02072	down	0.000486	M	Cell wall/membrane biogenesis
PflSS101_4330	mvaT	transcriptional regulator MvaT	2.86136	down	0.000321	X	Not in COGs
PflSS101_4338		conserved hypothetical protein	6.27312	down	0.000392	X	Not in COGs
PflSS101_4390		conserved hypothetical protein	4.66661	down	0.000471	X	Not in COGs
PflSS101_4552	antA	anthranilate 1,2-dioxygenase, large subunit	2.10949	down	4.27e-05	P	Inorganic ion transport and metabolism
PflSS101_4553	antB	anthranilate 1,2-dioxygenase, small subunit	2.16722	down	0.000126	Q	Secondary metabolites biosynthesis, transport and catabolism
PflSS101_4608		PF05359 family protein	2.37376	down	0.000118	M	Cell wall/membrane biogenesis
PflSS101_4609		putative phospholipid-binding domain protein	15.2574	down	2.68e-06	R	General function prediction only
PflSS101_4644		conserved hypothetical protein	7.24153	down	7.03e-05	X	Not in COGs
PflSS101_4655		DEAD_DEAH box helicase domain protein	8.88296	down	0.00082	R	General function prediction only
PflSS101_4656		conserved hypothetical protein	11.2209	down	0.000525	X	Not in COGs
PflSS101_4667		conserved hypothetical protein	7.26292	down	4.36e-05	X	Not in COGs
PflSS101_4673		conserved hypothetical protein	3.62317	down	0.000214	X	Not in COGs
PflSS101_4676		conserved hypothetical protein	7.21995	down	6.9e-05	X	Not in COGs
PflSS101_4691		autoinducer-binding transcriptional regulator, LuxR family	5.00242	down	0.000754	T	Signal transduction mechanisms
PflSS101_4698		molybdopterin dehydrogenase, FAD-binding protein	7.14609	down	0.000163	C	Energy production and conversion
PflSS101_4781		MaoC-like protein	5.97146	down	2.41e-05	I	Lipid transport and metabolism
PflSS101_4789		aldehyde dehydrogenase	2.29265	down	2.11e-07	C	Energy production and conversion
PflSS101_4801		glutathionylspermidine synthase family protein	5.1637	down	0.000169	E	Amino acid transport and metabolism
PflSS101_4802		putative lipoprotein	6.4082	down	0.000117	S	Function unknown
PflSS101_4803		putative membrane protein repeat, PF03994 family	7.60718	down	0.000186	S	Function unknown
PflSS101_4804		conserved hypothetical protein	7.07177	down	0.000223	X	Not in COGs
PflSS101_4808		conserved hypothetical protein	3.92662	down	0.000153	S	Function unknown
PflSS101_4886	rplL	ribosomal protein L7/L12	2.03924	down	0.000542	J	Translation
PflSS101_4911		putative membrane protein, PF05656 family	3.46767	down	0.000487	S	Function unknown
PflSS101_4954	pqqA	coenzyme PQQ synthesis protein A	2.70531	down	0.00023	X	Not in COGs
PflSS101_4962		RsmY RNA	89.7169	down	1.38e-06	#N/A	0
PflSS101_5005		conserved hypothetical protein	5.1293	down	2.29e-05	X	Not in COGs
PflSS101_5135	calB	coniferyl aldehyde dehydrogenase	8.70353	down	0.000294	C	Energy production and conversion
PflSS101_5136		conserved hypothetical protein	6.73897	down	2.71e-05	X	Not in COGs
PflSS101_5137		oxidoreductase, GMC family	3.088	down	9.63e-05	E	Amino acid transport and metabolism
PflSS101_5212		HflC_HflK family protein	6.33772	down	1.65e-06	O	Posttranslational modification, protein turnover, chaperones
PflSS101_5338		putative type VI secretion-associated lipoprotein TagQ	24.8327	down	3.24e-07	X	Not in COGs
PflSS101_5339	tagR	type VI secretion posttranslational regulatory protein TagR	5.81277	down	0.000704	S	Function unknown
PflSS101_5342	ppkA	serine_threonine protein kinase PpkA	5.5186	down	2.09e-05	R	General function prediction only
PflSS101_5343	pppA	serine_threonine phosphoprotein phosphatase PppA	6.51371	down	5.11e-06	T	Signal transduction mechanisms
PflSS101_5344	tagF	type VI secretion-associated protein TagF	3.5151	down	1.71e-05	S	Function unknown
PflSS101_5345	tssM1	type VI secretion protein TssM1	5.60625	down	8.68e-05	S	Function unknown
PflSS101_5346	tssL1	type VI secretion protein TssL1	6.12983	down	0.000348	S	Function unknown
PflSS101_5347	tssK1	type VI secretion protein TssK1	12.3056	down	8.36e-06	S	Function unknown
PflSS101_5348	tssJ1	type VI secretion lipoprotein TssJ1	16.1987	down	1.04e-05	S	Function unknown
PflSS101_5349	fha1	type VI secretion protein Fha1	21.536	down	6.22e-07	T	Signal transduction mechanisms
PflSS101_5350	tssA1	type VI secretion protein TssA1	22.3366	down	4.98e-06	S	Function unknown
PflSS101_5351	tssB1	type VI secretion protein TssB1	46.3107	down	2.65e-07	S	Function unknown
PflSS101_5352	tssC1	type VI secretion protein TssC1	21.266	down	1.09e-07	S	Function unknown
PflSS101_5353	hcp1	type VI secretion system effector Hcp1	44.4273	down	1.22e-05	S	Function unknown
PflSS101_5355	tssF1	type VI secretion protein TssF1	5.47718	down	7.66e-05	S	Function unknown
PflSS101_5357	clpV1	type VI secretion ATPase ClpV1	14.8061	down	1.78e-07	O	Posttranslational modification, protein turnover, chaperones
PflSS101_5358	vgrG1	type VI secretion protein VgrG1	9.33849	down	0.000101	S	Function unknown
PflSS101_5359		conserved hypothetical protein	9.74998	down	1.35e-06	S	Function unknown
PflSS101_5361		hypothetical protein	7.50655	down	0.000575	X	Not in COGs
PflSS101_5367	hupA	DNA-binding protein HU, alpha subunit	3.0959	down	7.83e-05	L	Replication, recombination and repair
PflSS101_5372		secreted repeat protein	4.41056	down	4.75e-06	S	Function unknown
PflSS101_5463		alpha_beta hydrolase domain protein	4.54989	down	1.23e-05	I	Lipid transport and metabolism

## Sheet: Table S6
locustag	Gene descriptions	Fold changes-∆gacA vs wt	P value-∆gacA vs wt	Fold changes-∆rsmYZ vs wt	P value-∆rsmYZ vs wt
Unique in ∆gacA mutant
PflSS101_0311	TonB-dependent outermembrane receptor	4.13441	0.000781	1.33847	0.172
PflSS101_1172	conserved hypothetical protein	0.303002	0.00751	1.46247	0.157
PflSS101_1173	hypothetical protein	0.453184	0.000407	1.57416	7.76e-05
PflSS101_2841	proline racemase family protein	0.347799	0.00479	1.47605	0.0371
Unique in ∆rsmYZ mutant
PflSS101_0768	deoxyribodipyrimidine photolyase	1.57299	0.0697	5.08733	0.000398
PflSS101_0769	transcriptional regulator, MerR family	1.51312	0.0618	3.74091	0.000999
PflSS101_0770	protein of unknown function DUF523 family/DUF1722 family	1.62403	0.0675	4.21488	0.000511
PflSS101_1039	DNA-binding response regulator, LuxR family	1.21198	0.127	6.88585	6.06e-06
PflSS101_2551	conserved hypothetical protein	-1.27793	0.0739	2.25444	0.00187
PflSS101_2552	transcriptional regulator, AraC family	-1.85359	0.0104	5.74496	0.000168
PflSS101_3354	ornithine cyclodeaminase	1.1519	0.474	2.78652	0.00028
PflSS101_3663	transcriptional regulator, LuxR family	-1.04522	0.873	4.0912	0.00566
PflSS101_4538	conserved hypothetical protein	-1.29917	0.231	2.07215	0.0154
PflSS101_5285	conserved hypothetical protein	-1.57758	0.0439	3.03531	0.0018
PflSS101_5286	secondary thiamine-phosphate synthase enzyme	1.34645	0.231	9.43076	0.000476

## Sheet: Table S7
Fragment	Orientation	Primer sequence (5'-3')
rsmY-Up	Forward	5'-TCAAGCAAGCGAATTCGACGCAGTTGGACATCGCCA-3'
	Reverse	5'-GACGTCCATGTGAAGTAGATT-3'
rsmY-Dn	Forward	5'-AATCTACTTCACATGGACGTCGGTTTTCTTTTGCCCGCGAA-3'
	Reverse	5'-TCAAGCAAGCAAGCTTAACGCAGCAGCAAGCGCCTG-3'
rsmZ-Up	Forward	5'-TCAAGCAAGCGAATTCCCTTGACTACCTGGTGATCG-3'
	Reverse	5'-AAAGCGTTCCGAGGGAAGTTCAAC-3'
rsmZ-Dn	Forward	5'-GTTGAACTTCCCTCGGAACGCTTTTTTGCCTGTAGAAAAGTGAATGC-3'
	Reverse	5'-TCAAGCAAGCAAGCTTAACGAGGTGATCACCCGTGC-3'
rsmA-Up	Forward	5'-CGAGAATTCATTGATGAAGAGGAATCCATGG-3'
	Reverse	5'-TTCACCTCACGCATTTCA-3'
rsmA-Dn	Forward	5'-TGAAATGCGTGAGGTGAATTTGCAAACGGGGAGGAA-3'
	Reverse	5'-CGTAAGCTTCCCGGACGTTTTAAACGT-3'
csrA-Up	Forward	5'-TCAAGCAAGCGAATTCCAGCTAACGGCCTTTGCC-3'
	Reverse	5'-CAGCATGGCGGTTGTCCTTTT-3'
csrA-Dn	Forward	5'-AAAAGGACAACCGCCATGCTGGCCCAACCCTTAGGCGCC-3'
	Reverse	5'-TCAAGCAAGC AAGCTT TGG CCA GCA GTC CAG CGA AC-3'
rsmE-Up	Forward	5'-TCAAGCAAGCGAATTCTGGGAGCGCCAGCGCAACC-3'
	Reverse	5'-AAGCATGGACTTCTCCTTGAAT-3'
rsmE-Dn	Forward	5'ATTCAAGGAGAAGTCCATGCTTCCTTGAAACGCCTCCAGTAGC-3'
	Reverse	5'-TCAAGCAAGCAAGCTTGGTTAATGGCTTCTGTGCCG-3'
The Up reverse and primers for deletion mutagenesis are complementary to part of the Dn Forward primers for overlap extension in the second-round PCR. The 5' end and 3' end of the Up forward and Dn reverse primers contain restriction sites (underlined) for EcoRI and HindIII, which are required for cloning into pEX18Tc.
